# Supplementary material for: Quantitative Succinyl-Proteome Profiling of Turnip (Brassica rapa var. rapa) in Response to Cadmium Stress
Source: Cells. 2022 Jun 17;11(12):1947. doi: 10.3390/cells11121947 (PMC9221971; doi:10.3390/cells11121947)
Supplement: Supplementary file 1 [file cells-11-01947-s001.zip]

Archive with 3 entries (3 files):
- Supplementary Protein Sequences.pdf
- Supplementary Tables.xlsx
- Supplementary Figures.pdf
