# Supplementary material for: Quantitative Succinyl-Proteome Profiling of Turnip (Brassica rapa var. rapa) in Response to Cadmium Stress
Source: Cells. 2022 Jun 17;11(12):1947. doi: 10.3390/cells11121947 (PMC9221971; doi:10.3390/cells11121947)
Supplement: Supplementary file 1 [file cells-11-01947-s001.zip › Supplementary Tables.xlsx]

## Sheet: Table S1
Table S1 The identified succinylated proteins and sites in the shoots of turnip seedlings.
Protein accession	Protein description	Position	Amino acid	Localization probability	PEP	Score	Charge	Modified sequence	Mass error [ppm]
Gene0001310.1	Peptidyl-prolyl cis-trans isomerase	96	K	1	0.0112413	74.486	2	FQDENFK(1)LK	-0.86386
Gene0001310.1	Peptidyl-prolyl cis-trans isomerase	51	K	1	0.00417112	69.915	2	GIGQAGK(1)ALHYK	-1.0848
Gene0001310.1	Peptidyl-prolyl cis-trans isomerase	138	K	1	0.00140334	87.942	2	HVVFGK(1)VVDGYNVVK	-3.0983
Gene0001310.1	Peptidyl-prolyl cis-trans isomerase	147	K	1	6.59797e-08	108.24	2	VVDGYNVVK(1)AMEK	-0.077125
Gene0003390.1	BnaA08g13730D protein	102	K	1	5.73311e-05	84.309	2	VK(1)LLIQNQDEMLR	4.6371
Gene0003390.1	BnaA08g13730D protein	332	K	1	0.00406197	60	2	YTSSLQAFNQIVK(1)K	-1.3529
Gene0005420.1	Glutamine synthetase	173	K	1	5.00915e-05	86.205	2	AAEIFSNK(1)K	7.3655
Gene0005420.1	Glutamine synthetase	323	K	1	0.0142824	58.916	2	EEGGFDVIK(1)K	0.81552
Gene0005420.1	Glutamine synthetase	324	K	1	0.0126778	48.157	2	K(1)AILNLSLR	-2.1686
Gene0005420.1	Glutamine synthetase	382	K	1	0.0127869	77.072	2	GK(1)GYLEDR	-1.1579
Gene0005420.1	Glutamine synthetase	351	K	1	1.75574e-24	157.67	3	LTGK(1)HETASIDQFSWGVANR	1.4695
Gene0005420.1	Glutamine synthetase	98	K	1	0.00434866	73.891	2	TLEK(1)PVEDPSELPK	-1.8306
Gene0005420.1	Glutamine synthetase	69	K	1	3.6471e-13	100.69	2	VESLLNLDTK(1)PFTDR	1.6104
Gene0005530.1	BnaA09g39370D protein	98	K	1	1.68849e-05	89.359	2	IVPNSAVK(1)FFSYEQASK	-0.024944
Gene0008940.1	Succinate-semialdehyde dehydrogenase	442	K	1	0.00843439	69.716	2	FK(1)TEEDAIR	2.5777
Gene0008940.1	Succinate-semialdehyde dehydrogenase	394	K	1	6.01531e-14	140.01	2	VESFVQDAVSK(1)GAK	-0.17428
Gene0009350.1	BnaA05g14610D protein	277	K	1	0.0321402	80.294	2	VK(1)LENVK	1.2616
Gene0011240.1	FBPase domain-containing protein	308	K	1	1.82177e-49	190.68	2	EK(1)GIFTNVTSPTAK	-0.88356
Gene0011240.1	FBPase domain-containing protein	320	K	1	5.84624e-08	108.2	2	GIFTNVTSPTAK(1)AK	0.68625
Gene0011240.1	FBPase domain-containing protein	369	K	1	0.000525544	100.07	2	TQVAYGSK(1)NEIIR	-0.87536
Gene0011600.1	ATPase_AAA_core domain-containing protein	219	K	1	0.0168498	65.313	2	EAADMIK(1)K	-0.12537
Gene0011600.1	ATPase_AAA_core domain-containing protein	369	K	1	9.04307e-05	90.306	2	FVEGLGVEK(1)IGK	0.16726
Gene0013920.1	Glycine cleavage system H protein	157	K	1	2.96836e-19	164.31	2	EYTK(1)FCEEEDAAH	0.15275
Gene0013920.1	Glycine cleavage system H protein	153	K	0.999999	4.26072e-05	65.724	3	VKPSNPTELESLMGPK(1)EYTK	0.16653
Gene0014310.1	Glyceraldehyde-3-phosphate dehydrogenase	232	K	1	0.000160998	81.335	2	TVDGPSMK(1)DWR	-0.2011
Gene0014310.1	Glyceraldehyde-3-phosphate dehydrogenase	253	K	1	2.41319e-06	115.79	2	AASFNIIPSSTGAAK(1)AVGK	0.41678
Gene0014310.1	Glyceraldehyde-3-phosphate dehydrogenase	297	K	1	0.0272316	60.892	2	AATYDEIK(1)K	-1.8115
Gene0014310.1	Glyceraldehyde-3-phosphate dehydrogenase	307	K	0.999981	0.0322417	55.754	2	AIKEESEGK(1)LK	1.8676
Gene0016330.1	ATP synthase subunit beta	410	K	1	2.964e-22	142.03	3	IVGEEHYETAQQVK(1)QTLQR	1.6446
Gene0017410.1	BnaA09g13300D protein	291	K	1	2.34031e-17	142.36	2	LYAGVK(1)FQPK	-0.46499
Gene0017600.1	PSRP2	178	K	1	0.0366047	65.156	2	VVSAK(1)VSR	2.2165
Gene0019260.1	Heat shock 70 kDa protein 6, chloroplastic	313	K	1	0.00108905	81.099	2	VVDWLASNFK(1)K	-0.7526
Gene0023780.1	CN hydrolase domain-containing protein	46	K	1	2.00987e-30	165.72	3	LVLLSEMWNTPYTK(1)GSFR	-1.756
Gene0037100.1	Multifunctional fusion protein	737	K	1	2.36294e-16	81.031	3	ALNDHHVLLEGTLLK(1)PNMVTPGSDSAK	0.20791
Gene0037100.1	Multifunctional fusion protein	818	K	1	7.09353e-08	110.52	2	ALQQSTLK(1)AWGGK	-1.1476
Gene0037720.1	BnaA05g17880D protein	356	K	1	0.0377133	41.87	4	VIMK(1)LINQGETPTDLSNLQEK	9.701
Gene0037920.1	Glycerol-3-phosphate dehydrogenase	440	K	1	0.00601628	77.478	3	DHVVFEENPGLVTITGGK(1)WTTYR	2.5777
Gene0038290.1	histone H3.v1-like	234	K	1	0.000844539	85.622	2	EIAQDFK(1)TDLR	0.63637
Gene0038290.1	histone H3.v1-like	115	K	1	0.000661622	86.838	2	HAVSEGTK(1)AVTK	8.6769
Gene0038290.1	histone H3.v1-like	277	K	1	0.00363116	45.939	2	VTIMPK(1)DIQLAR	-0.81775
Gene0038290.1	histone H3.v1-like	211	K	1	0.00524439	72.042	2	YQK(1)STELLIR	0.89371
Gene0038850.1	SHSP domain-containing protein	167	K	1	0.0295211	41.025	2	LQEEAK(1)TK	-4.1478
Gene0039030.1	BnaC09g43600D protein	336	K	1	7.24294e-27	140.05	2	SLFK(1)GAGANILR	-0.59623
Gene0039030.1	BnaC09g43600D protein	109	K	1	5.05185e-50	178.65	2	LLIQNQDEMLK(1)AGR	-1.4289
Gene0039030.1	BnaC09g43600D protein	365	K	1	0.00341418	69.905	2	LQLLLLGK(1)K	-5.039
Gene0039030.1	BnaC09g43600D protein	118	K	1	4.17801e-09	117.21	2	LSEPYK(1)GIGDCFGR	0.94962
Gene0039030.1	BnaC09g43600D protein	314	K	1	1.5814e-18	152.17	2	MMMTSGEAVK(1)YK	-0.8083
Gene0039030.1	BnaC09g43600D protein	316	K	1	6.43318e-19	163.59	2	YK(1)SSMDAFQQILK	-0.084802
Gene0039030.1	BnaC09g43600D protein	327	K	1	5.9219e-37	191.24	2	SSMDAFQQILK(1)K	0.55513
Gene0039030.1	BnaC09g43600D protein	129	K	1	7.62245e-05	99.276	2	TIK(1)DEGFGSLWR	-0.59614
Gene0039030.1	BnaC09g43600D protein	233	K	1	4.24903e-08	153.33	2	TLK(1)SDGIAGLYR	0.45231
Gene0039030.1	BnaC09g43600D protein	98	K	1	1.13222e-12	136.06	2	VK(1)LLIQNQDEMLK	-1.3041
Gene0043930.1	Cysteine synthase	85	K	1	0.000556084	79.235	2	SSGFGLIYDNVESAK(1)K	5.6564
Gene0045360.1	Chlorophyll a-b binding protein, chloroplastic	47	K	1	0.00841816	60.589	3	AK(1)TVISDRPLWFPGAK	6.148
Gene0045360.1	Chlorophyll a-b binding protein, chloroplastic	232	K	1	0.0176866	41.317	2	FFDPLGLASDPEK(1)K	1.9972
Gene0045360.1	Chlorophyll a-b binding protein, chloroplastic	212	K	1	0.00841028	65.156	2	NAELDSEK(1)R	7.3469
Gene0048660.1	Glycine cleavage system H protein	157	K	1	2.96836e-19	164.31	2	EYTK(1)FCEEEDAAH	0.15275
Gene0048660.1	Glycine cleavage system H protein	153	K	0.999997	2.0048e-05	58.045	3	VKPSNPAELETLMGPK(1)EYTK	6.7935
Gene0052470.1	BnaC05g12890D protein	132	K	1	0.000476076	90.306	2	ANVYLDSSGK(1)HNK	-1.4697
Gene0052470.1	BnaC05g12890D protein	140	K	1	0.00983894	65.404	2	FAITK(1)ADSGR	3.0106
Gene0057450.1	BnaC04g30020D protein	120	K	1	1.50243e-07	116.13	2	LVFVTNNSTK(1)SR	-0.63609
Gene0058100.1	BnaC04g15560D protein	482	K	1	0.00536776	102.55	2	GSK(1)LMPDK	-1.2776
Gene0058100.1	BnaC04g15560D protein	106	K	1	0.0119971	61.48	2	VSWFK(1)NAESR	0.95601
Gene0059360.1	BnaC09g21870D protein	140	K	1	1.97813e-07	99.174	2	EIINVK(1)TLIDK	-0.37625
Gene0059360.1	BnaC09g21870D protein	134	K	1	0.00895028	55.235	2	ESAK(1)EIINVK	1.7622
Gene0059360.1	BnaC09g21870D protein	146	K	1	0.0208313	46.033	2	K(1)AWPYVQNDLR	4.315
Gene0059360.1	BnaC09g21870D protein	182	K	1	0.0295924	52.591	2	QSLK(1)ELTGK	3.6406
Gene0059360.1	BnaC09g21870D protein	173	K	1	0.00715158	61.577	2	YDLNTVISAK(1)PK	-0.58018
Gene0059550.1	BnaA05g31530D protein	52	K	1	0.0169112	43.518	3	ESYCEAK(1)CAESYHESCR	1.8491
Gene0061390.1	Photosystem II CP47 reaction center protein	438	K	1	0.0226816	69.915	2	ATLK(1)SDGVFR	6.5394
Gene0061390.1	Photosystem II CP47 reaction center protein	504	K	1	0.0127422	62.88	2	LGDPTTK(1)R	16.074
Gene0067660.1	Photosystem II 22 kDa protein, chloroplastic	181	K	1	8.23043e-05	80.815	2	SALGLK(1)EQGPLFGFTK	0.19102
Gene0068920.1	Aldedh domain-containing protein	126	K	1	0.00244183	90.306	2	TLK(1)DAHGDIFR	6.76
Gene0071120.1	BnaA08g07940D protein	107	K	1	3.45648e-05	70.552	3	LYAPESAPALALNAQIEK(1)TK	-1.449
Gene0071260.1	BnaAnng39250D protein (Fragment)	104	K	1	0.000379651	90.306	2	TK(1)TPGPGAQSALR	0.6614
Gene0074190.1	Lipoyl-binding domain-containing protein	33	K	1	0.0146257	66.953	2	DLK(1)YAESHEWVK	-2.5666
Gene0078230.1	Citrate synthase	268	K	1	0.000891736	90.263	2	AALSDEYFVK(1)R	1.1562
Gene0078550.1	Mitochondrial phosphate carrier protein 3, mitochondrial	209	K	1	3.97241e-13	139.78	2	FVK(1)SEGYGGLYK	-0.83807
Gene0078550.1	Mitochondrial phosphate carrier protein 3, mitochondrial	304	K	1	0.0152656	57.032	2	GATVGDAVK(1)K	-0.17931
Gene0078550.1	Mitochondrial phosphate carrier protein 3, mitochondrial	305	K	1	0.00576328	72.365	2	K(1)IGMVGLFTR	-0.66032
Gene0078550.1	Mitochondrial phosphate carrier protein 3, mitochondrial	206	K	1	0.048271	41.796	2	GMSDGFPK(1)FVK	-2.4502
Gene0083450.1	3-hydroxyisobutyryl-CoA hydrolase-like protein 3, mitochondrial	326	K	1	0.00300993	51.829	2	GLEK(1)GAPFSLYLTQK	-0.93486
Gene0086470.1	Pyruvate dehydrogenase E1 component subunit beta	75	K	1	0.0369311	63.397	2	ITK(1)GLLEK	9.1972
Gene0089040.1	BnaA03g47930D protein	386	K	0.987019	0.00718588	51.569	3	VDHVGFGLVK(0.987)GEDGK(0.013)R	4.6449
Gene0089880.1	DNA topoisomerase 2	470	K	1	0.0397789	44.767	2	GK(1)ILNIER	-0.51668
Gene0090500.1	Peptidyl-prolyl cis-trans isomerase	242	K	1	0.017271	49.058	2	AFDVPK(1)K	0.80172
Gene0090500.1	Peptidyl-prolyl cis-trans isomerase	222	K	1	5.35979e-08	98.009	2	HVVFGQVIK(1)GMK	-0.11183
Gene0090500.1	Peptidyl-prolyl cis-trans isomerase	213	K	1	1.06574e-09	94.507	3	TPWLDGK(1)HVVFGQVIK	-1.4762
Gene0090500.1	Peptidyl-prolyl cis-trans isomerase	137	K	1	0.0118347	97.277	2	YGYK(1)GSSFHR	7.7407
Gene0094450.1	Fructose-bisphosphate aldolase	368	K	1	8.07027e-08	133.76	2	AK(1)ANSLAQLGK	0.17105
Gene0094450.1	Fructose-bisphosphate aldolase	347	K	1	4.68302e-27	169.81	2	ALQNTCLK(1)TWGGR	-1.4296
Gene0094450.1	Fructose-bisphosphate aldolase	81	K	1	1.56779e-39	187.51	2	GILAMDESNATCGK(1)R	0.51933
Gene0094450.1	Fructose-bisphosphate aldolase	60	K	1	1.73241e-05	99.855	2	TAK(1)TIASPGR	1.6964
Gene0094930.1	Aldedh domain-containing protein	446	K	1	0.0101052	78.932	2	FK(1)NLDEVIAR	0.9021
Gene0101750.1	BnaA06g17010D protein	547	K	1	1.70392e-05	58.794	3	LWDQYSAYEHWAK(1)IEIPK	-1.0885
Gene0102170.1	Peroxiredoxin	187	K	1	0.0378024	56.014	2	DK(1)PVGLGVR	2.2924
Gene0102170.1	Peroxiredoxin	102	K	1	1.67114e-05	85.622	2	TVTVSSLTAGK(1)K	0.60331
Gene0103240.1	PEROXIDASE_4 domain-containing protein	43	K	1	2.52709e-05	90.306	2	GLIAEK(1)NCAPIMVR	-1.5415
Gene0104950.1	Lactoylglutathione lyase	244	K	1	0.00439846	69.276	2	IANQELGGK(1)ITR	2.3979
Gene0107960.1	ATPase_AAA_core domain-containing protein	221	K	1	1.76258e-05	81.908	2	GK(1)MCCLFINDLDAGAGR	-0.7115
Gene0107960.1	ATPase_AAA_core domain-containing protein	359	K	1	0.00966981	59.645	2	K(1)FVEGLGVEK	0.11453
Gene0107960.1	ATPase_AAA_core domain-containing protein	147	K	1	0.00311149	65.408	3	LVVHITK(1)NFLTLPNIK	-1.2854
Gene0107960.1	ATPase_AAA_core domain-containing protein	302	K	1	2.50979e-07	121.8	2	MEK(1)FYWAPTR	-0.038445
Gene0107960.1	ATPase_AAA_core domain-containing protein	218	K	1	0.0215212	47.349	2	EAADLIK(1)K	-0.97866
Gene0107960.1	ATPase_AAA_core domain-containing protein	368	K	1	0.00130409	71.066	2	FVEGLGVEK(1)ISK	0.26745
Gene0107960.1	ATPase_AAA_core domain-containing protein	171	K	1	3.39446e-13	112.95	2	GQGK(1)SFQCELVMAK	-2.0572
Gene0107960.1	ATPase_AAA_core domain-containing protein	167	K	1	0.00079734	65.933	2	VPLILGVWGGK(1)GQGK	3.0988
Gene0108910.1	Glycine cleavage system H protein	157	K	1	2.96836e-19	164.31	2	EYTK(1)FCEEEDAAH	0.15275
Gene0108910.1	Glycine cleavage system H protein	153	K	1	4.48998e-08	118.64	3	VKPSNPAELETLMGSK(1)EYTK	0.064096
Gene0109040.1	BZIP domain-containing protein	232	K	1	0.00703557	60.589	2	LSVEIEEK(1)R	-7.6117
Gene0112020.1	BnaA07g36230D protein	64	K	1	0.0161713	60.709	2	TSTSLSK(1)R	-2.2474
Gene0113410.1	BnaA09g00150D protein	155	K	1	0.00444477	59.645	2	ELAEDIDSLK(1)K	7.2474
Gene0117160.1	BnaA05g13990D protein	123	K	1	0.0229664	74.424	2	ELAQQIEK(1)VMR	-0.097119
Gene0118450.1	Acetyltransferase component of pyruvate dehydrogenase complex	361	K	1	9.92796e-28	176.97	2	SQLNSFQEANGGK(1)R	-0.7117
Gene0119370.1	Chlorophyll a-b binding protein, chloroplastic	125	K	1	0.0264007	74.424	2	VDFK(1)EPVWFK	-1.8923
Gene0120510.1	BnaA06g01990D protein	329	K	1	1.65697e-19	136.06	2	GFTSPLFGIDSEK(1)K	0.38197
Gene0121430.1	Tr-type G domain-containing protein	627	K	1	0.0005397	66.953	2	ILAEEFGWDK(1)DLAK	1.6464
Gene0121430.1	Tr-type G domain-containing protein	231	K	1	5.72826e-05	105.94	2	MYASK(1)FGVDETK	3.6038
Gene0121430.1	Tr-type G domain-containing protein	309	K	1	0.0173136	63.397	2	SDEK(1)ELMGK	2.9322
Gene0121430.1	Tr-type G domain-containing protein	617	K	1	0.00115128	65.879	2	SK(1)ILAEEFGWDK	2.0017
Gene0122630.1	Serine hydroxymethyltransferase	187	K	1	3.8799e-57	193.23	3	IMALDLPHGGHLSHGYQTDTK(1)K	-0.86661
Gene0122630.1	Serine hydroxymethyltransferase	365	K	1	0.0368054	40.372	3	AYQEQVLSNSAK(1)FAQTLMEK	2.8087
Gene0122630.1	Serine hydroxymethyltransferase	392	K	1	0.000139027	47.27	3	GYELVSGGTDNHLVLVNLK(1)PK	0.78882
Gene0122630.1	Serine hydroxymethyltransferase	345	K	1	8.60236e-05	59.756	4	INQAVFPGLQGGPHNHTITGLAVALK(1)QATTSEYK	-2.9821
Gene0122630.1	Serine hydroxymethyltransferase	510	K	1	0.00449991	57.003	2	QFPTIGFEK(1)ETMK	-2.5522
Gene0122630.1	Serine hydroxymethyltransferase	310	K	1	4.38388e-12	114.93	2	QGK(1)EVLYDFEDK	1.9962
Gene0122630.1	Serine hydroxymethyltransferase	471	K	1	6.89494e-07	122.44	2	SEAQGTK(1)LK	-0.87975
Gene0122630.1	Serine hydroxymethyltransferase	455	K	1	0.0441614	51.872	2	VAEYFDK(1)AVK	2.1204
Gene0122630.1	Serine hydroxymethyltransferase	403	K	1	3.58002e-19	135.13	2	VEK(1)VLEAVHIASNK	-1.6461
Gene0122630.1	Serine hydroxymethyltransferase	414	K	1	2.93458e-13	105.94	3	VLEAVHIASNK(1)NTVPGDVSAMVPGGIR	-0.1835
Gene0122810.1	BnaC04g43560D protein	372	K	1	0.0355226	55.235	2	NK(1)LGLDAEK	1.2154
Gene0123310.1	BnaA04g26860D protein	30	K	1	0.0375708	62.969	2	QVIEK(1)YYSR	1.4795
Gene0123770.1	BnaA03g00220D protein	99	K	1	0.0213284	62.969	2	FFLK(1)FYDTK	-0.93703
Gene0129600.1	Fe2OG dioxygenase domain-containing protein	291	K	1	0.000270903	118.06	2	LYSGVK(1)FQPK	-0.41715
Gene0130370.1	BnaA01g33220D protein	293	K	1	3.79704e-08	108.93	2	HEEVVEQVK(1)K	2.2137
Gene0133730.1	Chaperonin CPN60-like 1, mitochondrial	522	K	1	1.36482e-08	76.196	2	GEYVDMVK(1)SGIIDPVK	1.187
Gene0133730.1	Chaperonin CPN60-like 1, mitochondrial	163	K	1	4.03814e-19	134.2	2	LAVDTVVTNLK(1)SR	-1.606
Gene0133730.1	Chaperonin CPN60-like 1, mitochondrial	308	K	1	0.00384903	63.212	2	VCAVK(1)APGFGENR	0.18735
Gene0134200.1	BnaCnng10670D protein	81	K	1	0.0334845	75.915	2	NVK(1)GPVR	2.461
Gene0135480.1	Succinate dehydrogenase [ubiquinone] flavoprotein subunit, mitochondrial	163	K	1	7.20416e-21	115.79	2	AFGGQSLDFGK(1)GGQAYR	-1.2365
Gene0135540.1	Isocitrate dehydrogenase [NAD] subunit, mitochondrial	213	K	1	2.32134e-09	110.52	2	ANIMQK(1)TDGLFLK	1.8828
Gene0135540.1	Isocitrate dehydrogenase [NAD] subunit, mitochondrial	220	K	1	0.00976358	83.623	2	TDGLFLK(1)CCR	7.6432
Gene0135540.1	Isocitrate dehydrogenase [NAD] subunit, mitochondrial	112	K	1	0.000483138	107.08	2	GPMATPIGK(1)GHR	1.9238
Gene0135540.1	Isocitrate dehydrogenase [NAD] subunit, mitochondrial	195	K	1	0.00694357	54.199	3	VAEYAFHYAK(1)THGR	0.95982
Gene0138550.1	Chlorophyll a-b binding protein, chloroplastic	37	K	1	0.00540595	58.286	2	FNFSFGK(1)K	6.6391
Gene0141450.1	BnaC09g54460D protein	233	K	1	4.41251e-05	105.81	2	LK(1)EIQCYR	0.010855
Gene0144720.1	Pyruvate dehydrogenase E1 component subunit alpha	337	K	1	0.0287046	56.091	2	DMEK(1)EVR	3.7386
Gene0149610.1	BnaC02g01240D protein	229	K	1	0.0237118	63.301	2	LSK(1)LQGGK	-0.62975
Gene0149610.1	BnaC02g01240D protein	117	K	1	0.00107559	66.509	2	TTGDK(1)ILSQPLADIGGK	0.80858
Gene0151250.1	BnaC04g43510D protein	148	K	1	0.0245063	80.294	2	AK(1)AIMFR	7.972
Gene0151250.1	BnaC04g43510D protein	129	K	1	0.000366732	90.263	2	ALYK(1)LNAGPEK	0.34653
Gene0151250.1	BnaC04g43510D protein	156	K	1	1.83949e-19	149.02	2	DSK(1)NDISLTVTELNK	6.4189
Gene0151250.1	BnaC04g43510D protein	52	K	1	0.0430172	78.178	2	SVK(1)NIQK	1.1688
Gene0155430.1	BnaC03g61170D protein	352	K	1	0.0176566	52.837	2	FEALVGK(1)LIER	-1.8446
Gene0155430.1	BnaC03g61170D protein	295	K	1	0.029552	64.064	2	SDNIDLTK(1)DK	1.0698
Gene0155430.1	BnaC03g61170D protein	345	K	1	0.00725851	70.389	2	SK(1)FEALVGK	7.4034
Gene0157630.1	BnaA09g16470D protein	167	K	1	3.7129e-05	92.732	2	SCALINQK(1)CHVK	0.0018497
Gene0157750.1	BnaC09g37940D protein	59	K	1	3.30146e-05	117.45	2	NMLK(1)NDGIGAFYK	7.1393
Gene0157750.1	BnaC09g37940D protein	235	K	1	5.36197e-19	171.09	2	TQIQK(1)MQPDAQGK	4.5071
Gene0161160.1	Peroxiredoxin	71	K	1	0.000358959	88.734	2	VNK(1)GQSAPDFTLK	0.62842
Gene0163810.1	BnaA09g07840D protein	276	K	1	3.18714e-38	167.01	2	ENVK(1)NTAASVGEITLK	-0.38226
Gene0163810.1	BnaA09g07840D protein	288	K	1	2.1871e-08	85.081	2	NTAASVGEITLK(1)VTK	4.7956
Gene0163810.1	BnaA09g07840D protein	272	K	1	4.47034e-48	159.93	2	GDEEELSK(1)ENVK	-0.91589
Gene0163810.1	BnaA09g07840D protein	135	K	1	0.000350339	90.689	2	K(1)FCFEPTSFTVK	-1.2159
Gene0163810.1	BnaA09g07840D protein	230	K	0.999797	3.4454e-07	69.613	3	QLDASGKPDNFTGK(1)FLVPSYR	0.54163
Gene0163880.1	Catalase 3	396	K	1	3.77856e-08	72.327	2	DEEINYYPSK(1)FDPVR	-0.69781
Gene0163880.1	Catalase 3	481	K	1	0.0103287	78.816	2	SLGQK(1)LASR	-1.7589
Gene0165540.1	Fe2OG dioxygenase domain-containing protein	293	K	1	9.38135e-05	119.07	2	LYSAVK(1)FQAK	-0.078994
Gene0168860.1	BnaC04g47870D protein	67	K	1	0.00945377	79.809	2	LVQAGK(1)IQK	8.3321
Gene0170470.1	Succinate--CoA ligase [ADP-forming] subunit beta, mitochondrial	268	K	1	0.00793296	93.561	2	QK(1)DIFALR	2.5204
Gene0170470.1	Succinate--CoA ligase [ADP-forming] subunit beta, mitochondrial	168	K	1	0.00147825	72.042	2	SAGPLIIACK(1)K	0.13764
Gene0170470.1	Succinate--CoA ligase [ADP-forming] subunit beta, mitochondrial	211	K	1	0.00392985	63.212	2	VVDGLAPK(1)AADR	3.4394
Gene0175390.1	AAA domain-containing protein	637	K	1	0.0295211	49.325	2	AK(1)QVTFHR	-0.40479
Gene0183410.1	Ribulose bisphosphate carboxylase small chain	146	K	1	3.19237e-63	230.23	2	EVQECK(1)TEYPNAFIR	-0.63348
Gene0183410.1	Ribulose bisphosphate carboxylase small chain	140	K	1	8.22361e-13	132.93	3	LPLFGCTDSSQVLK(1)EVQECK	2.7
Gene0184540.1	mRNA, clone: RTFL01-04-D06	394	K	1	1.75751e-11	104.39	2	AAAALK(1)GSDHR	1.8149
Gene0189130.1	RRM domain-containing protein	137	K	1	0.000253932	85.622	2	IVK(1)VNYAHDR	-0.48892
Gene0192940.1	Delta-aminolevulinic acid dehydratase	404	K	1	4.81371e-09	98.895	3	EDEAEGADILLVK(1)PGLPYLDIIR	-1.0496
Gene0193660.1	Cytochrome c oxidase subunit 2	173	K	1	0.0284356	44.82	2	VVVPAK(1)THLR	-2.0606
Gene0195530.1	Succinate--CoA ligase [ADP-forming] subunit alpha, mitochondrial	86	K	1	0.00677795	77.072	2	MVAGVTPK(1)K	7.6249
Gene0195530.1	Succinate--CoA ligase [ADP-forming] subunit alpha, mitochondrial	318	K	1	0.00149609	96.313	2	SLNDAGVK(1)VVESPAK	-1.3879
Gene0199220.1	Transket_pyr domain-containing protein	352	K	1	9.34547e-58	153.86	3	K(1)IHLSLVANPSHLEAADSVVVGK	0.27956
Gene0199220.1	Transket_pyr domain-containing protein	602	K	1	3.11386e-06	115.35	3	TVGK(1)AISSLPENFKPHR	1.3431
Gene0199220.1	Transket_pyr domain-containing protein	518	K	1	0.000405165	99.276	3	VIK(1)NHPSTLQIYHK	6.1778
Gene0199280.1	Ubiquitin-like domain-containing protein	107	K	1	4.0028e-05	70.195	2	LAVLQFYK(1)VDGSGK	1.4632
Gene0199280.1	Ubiquitin-like domain-containing protein	113	K	1	0.0222106	58.426	2	VDGSGK(1)VQR	6.3496
Gene0199280.1	Ubiquitin-like domain-containing protein	48	K	1	6.23918e-08	126.29	2	LIFAGK(1)QLEDGR	-0.23647
Gene0199280.1	Ubiquitin-like domain-containing protein	6	K	1	0.0226738	54.584	2	MQIFVK(1)TLTGK	-1.4853
Gene0210950.1	Triosephosphate isomerase	70	K	1	1.52702e-05	95.345	3	SILRPDFYVAAQNCWVK(1)K	-0.56533
Gene0211080.1	Peptidyl-prolyl cis-trans isomerase	151	K	1	0.0108329	47.57	2	AIEK(1)VGSSSGTTK	2.2396
Gene0211680.1	BnaA01g28170D protein	574	K	1	0.00667018	100.67	2	NAMGK(1)VNK	0.2948
Gene0217460.1	BnaA06g19790D protein	213	K	0.999404	0.02434	44.57	3	PSSK(0.999)DVDPKGKKK	0.61408
Gene0221480.1	Epithiospecifier protein	98	K	1	8.0227e-13	97.594	2	K(1)QFDDFYSYDTVK	-2.9685
Gene0225980.1	BnaA01g08150D protein	111	K	1	7.96768e-13	119.79	2	NVGSVVAVDQDPK(1)TR	-0.96426
Gene0226140.1	Ferredoxin--NADP reductase, chloroplastic	270	K	1	0.0280689	90.308	2	EK(1)NPENFR	-0.38467
Gene0226140.1	Ferredoxin--NADP reductase, chloroplastic	164	K	1	0.00540595	67.903	2	TVSLCVK(1)R	2.4028
Gene0230210.1	Chlorophyll a-b binding protein, chloroplastic	51	K	1	5.88649e-05	88.24	2	AK(1)TVSAANDELAK	-0.97828
Gene0230210.1	Chlorophyll a-b binding protein, chloroplastic	223	K	1	0.0181393	90.142	2	DPEQGALLK(1)VK	3.618
Gene0238450.1	BnaA08g31360D protein	22	K	1	0.000528383	71.912	2	VIQPAK(1)TESGILLPEK	-1.0988
Gene0240170.1	AMMECR1 domain-containing protein	158	K	1	8.04412e-13	86.838	2	K(1)AGYNGEITEAVR	-0.36594
Gene0241630.1	Secretory carrier-associated membrane protein	58	K	1	0.00525542	65.313	2	AK(1)EMELQAK	-5.3415
Gene0247260.1	DUF4283 domain-containing protein	229	K	1	0.00173568	97.277	2	K(1)K(1)ETK(1)EVEER	-5.0938
Gene0247260.1	DUF4283 domain-containing protein	230	K	1	0.00173568	97.277	2	K(1)K(1)ETK(1)EVEER	-5.0938
Gene0247260.1	DUF4283 domain-containing protein	233	K	1	0.00173568	97.277	2	K(1)K(1)ETK(1)EVEER	-5.0938
Gene0248160.1	Cytochrome c domain-containing protein	64	K	1	0.000766509	78.816	2	NK(1)AVEWEEK	-0.70347
Gene0252990.1	BnaC05g03230D protein	87	K	1	1.74135e-05	105.94	2	EVELIK(1)EDAGVLR	4.5148
Gene0252990.1	BnaC05g03230D protein	206	K	1	0.0189794	46.033	2	GVK(1)YSDEIVR	6.3205
Gene0255380.1	DUF971 domain-containing protein	45	K	1	0.0242747	56.378	2	FK(1)FSSEFLR	-0.90458
Gene0256570.1	40S ribosomal protein S7	108	K	1	1.34828e-07	117.21	2	FSGK(1)DVIFVATR	-0.35164
Gene0260070.1	Nucleoside diphosphate kinase	179	K	1	1.36726e-13	154.09	2	LIGATDPQK(1)SEPGTIR	-1.4394
Gene0260890.1	BnaC03g75350D protein	20	K	1	2.09223e-07	142.04	2	TYDEEYVLK(1)R	0.713
Gene0262760.1	Pyr_redox_2 domain-containing protein	186	K	1	0.00597466	50.116	3	FPDK(1)IGGNLPGVHYIR	7.3887
Gene0262810.1	Carbonic anhydrase	261	K	1	7.62893e-53	153.26	2	SK(1)VISELGDSAFEDQCGR	-2.0696
Gene0266080.1	Chloroplast ATP sulfurylase 1	371	K	1	0.0350426	52.591	2	DLYDADHGK(1)K	1.3773
Gene0273040.1	Peptidyl-prolyl cis-trans isomerase	91	K	1	0.00212842	110.22	2	FK(1)DENFVK	8.9433
Gene0273040.1	Peptidyl-prolyl cis-trans isomerase	97	K	1	0.021006	107.08	2	FKDENFVK(1)K	4.133
Gene0273040.1	Peptidyl-prolyl cis-trans isomerase	44	K	1	0.048271	41.796	2	ALCTGEK(1)GIGK	-1.4509
Gene0273040.1	Peptidyl-prolyl cis-trans isomerase	151	K	1	0.00535373	54.584	2	DIEK(1)VGSDSGR	-1.2868
Gene0274130.1	Cytochrome c domain-containing protein	292	K	1	0.0210088	82.716	2	LK(1)WSVLK	-0.40105
Gene0275610.1	Carbonic anhydrase	66	K	1	3.06689e-15	102.57	2	EK(1)YDTNPALYGELAK	-0.8822
Gene0275610.1	Carbonic anhydrase	84	K	1	0.0254511	45.654	2	GQSPK(1)YMVFACSDSR	6.4927
Gene0275610.1	Carbonic anhydrase	14	K	1	4.31357e-06	85.813	2	GSQSYEDALEALK(1)K	1.7022
Gene0276920.1	Iso_dh domain-containing protein	97	K	1	1.33319e-82	222.25	2	GGLK(1)TPVGGGVSSLNVQLR	-0.97501
Gene0277440.1	KH type-2 domain-containing protein	62	K	1	0.0280027	65.933	2	TQNVLGEK(1)GR	2.7975
Gene0277440.1	KH type-2 domain-containing protein	108	K	1	0.0209836	72.038	2	YK(1)LLGGLAVR	-0.56657
Gene0279090.1	Carbonic anhydrase	140	K	1	1.89469e-49	137.58	2	EK(1)YETNPALYGELAK	-0.79711
Gene0279090.1	Carbonic anhydrase	153	K	1	3.27174e-71	191.49	3	EKYETNPALYGELAK(1)GQSPK	0.2943
Gene0279090.1	Carbonic anhydrase	158	K	1	0.0254511	45.654	2	GQSPK(1)YMVFACSDSR	6.4927
Gene0279090.1	Carbonic anhydrase	307	K	1	3.91834e-05	91.939	2	GTLALK(1)GGYYDFIK	1.1828
Gene0279090.1	Carbonic anhydrase	258	K	1	0.0295211	49.325	2	ICLPAK(1)SK	0.32127
Gene0279090.1	Carbonic anhydrase	121	K	1	3.31236e-05	141.29	2	K(1)AFDPVENIK	-0.50088
Gene0279090.1	Carbonic anhydrase	197	K	1	0.00516877	55.754	2	NIANMVPPFDK(1)VK	-0.54492
Gene0279090.1	Carbonic anhydrase	262	K	1	1.50881e-08	101.52	2	VK(1)SEVGDSAFEDQCSR	6.9514
Gene0280990.1	BnaC05g47390D protein	60	K	1	0.000107034	76.572	3	IFEPVLLLGK(1)HR	-0.59876
Gene0282600.1	Glycolate oxidase	150	K	1	3.91336e-05	72.327	2	AGFK(1)AIALTVDTPR	0.69288
Gene0282600.1	Glycolate oxidase	132	K	1	5.11507e-25	125.5	2	FFQLYVYK(1)NR	-0.96769
Gene0282600.1	FMN hydroxy acid dehydrogenase domain-containing protein	135	K	1	0.000783357	93.561	2	K(1)VVEQLVR	1.8007
Gene0285620.1	BnaA06g16580D protein	224	K	1	0.0114753	79.795	2	AENIK(1)IFAGDVVPK	3.838
Gene0288790.1	AB hydrolase-1 domain-containing protein	576	K	1	0.0355226	63.397	2	VNETK(1)ATVK	1.3696
Gene0290110.1	BnaA08g30780D protein	111	K	1	4.38315e-28	130.99	2	SVGSVVAVDQDPK(1)TR	-0.22534
Gene0290320.1	BnaA10g29750D protein	97	K	1	0.0249224	50.297	2	AIVSAK(1)VPDQK	0.35459
Gene0295530.1	40S ribosomal protein S7	91	K	1	0.00604536	80.623	2	FSGK(1)DVVFVATR	6.5114
Gene0296800.1	Glutaredoxin domain-containing protein	116	K	1	5.76624e-05	82.437	2	NILEDPELK(1)NAVK	5.8673
Gene0300820.1	Glycine cleavage system P protein	901	K	1	7.37358e-06	104.04	2	GFK(1)NTAGIEAEDVAK	-1.3034
Gene0300820.1	Glycine cleavage system P protein	872	K	1	4.34809e-08	100.84	2	IAILNANYMAK(1)R	7.9323
Gene0300820.1	Glycine cleavage system P protein	385	K	1	2.49046e-05	97.175	2	IIGVSVDSTGK(1)PALR	-0.72999
Gene0300820.1	Glycine cleavage system P protein	876	K	1	0.0293854	55.235	3	RLEK(1)HFPVLFR	0.58133
Gene0301160.1	Citrate synthase	198	K	1	8.38054e-08	101.82	2	AYENGIHK(1)SK	0.11488
Gene0301160.1	Citrate synthase	64	K	1	1.83944e-06	76.049	3	SEHGK(1)VQLGNITVDMVIGGMR	-0.11327
Gene0301160.1	Citrate synthase	331	K	1	2.75853e-20	149.02	2	SVVEECGENISK(1)DQLK	-2.1977
Gene0301160.1	Citrate synthase	346	K	1	0.00753897	54.199	3	TLNSGK(1)VVPGYGHGVLR	7.9899
Gene0301160.1	Citrate synthase	401	K	1	1.72445e-12	116.28	4	VK(1)NPWPNVDAHSGVLLNHYGLTEAR	0.48364
Gene0308110.1	50S ribosomal protein L5, chloroplastic	119	K	1	0.000717605	76.85	2	DIALITGQK(1)PVK	6.9012
Gene0314370.1	Phosphoglycerate kinase	203	K	1	0.000268068	99.589	2	FYK(1)EEEK	1.1168
Gene0314370.1	Phosphoglycerate kinase	207	K	1	9.22379e-12	104.04	2	FYKEEEK(1)NDPEFAK	-0.18074
Gene0314370.1	Phosphoglycerate kinase	214	K	1	0.0371597	47.349	2	NDPEFAK(1)K	0.59439
Gene0314370.1	Phosphoglycerate kinase	152	K	1	0.0159336	50.116	2	GVTPK(1)FSLAPLVPR	2.3056
Gene0314370.1	Phosphoglycerate kinase	215	K	1	5.0725e-11	129.53	3	K(1)LASLADLYVNDAFGTAHR	-0.31092
Gene0314370.1	Phosphoglycerate kinase	83	K	1	1.48533e-05	89.382	2	K(1)SVGDLTSADLK	2.1956
Gene0314370.1	Phosphoglycerate kinase	94	K	1	1.04425e-12	110.52	2	SVGDLTSADLK(1)GK	0.85742
Gene0314370.1	Phosphoglycerate kinase	171	K	1	0.00065548	85.622	2	LSELLGIEVK(1)K	0.41799
Gene0315380.1	Glutathione S-transferase	197	K	1	0.000814157	112.93	2	ESVSK(1)SLPDQEK	0.53399
Gene0315380.1	Glutathione S-transferase	52	K	1	4.08094e-13	106.11	2	SPLLLQSNPIHK(1)K	0.1689
Gene0318540.1	BnaA02g05060D protein	235	K	1	0.0107983	55.235	2	GK(1)DGSNYIALR	-0.089621
Gene0318540.1	BnaA02g05060D protein	170	K	1	0.00598186	79.311	2	VFIK(1)VAEAEEK	7.2474
Gene0318540.1	BnaA02g05060D protein	63	K	1	0.013024	102.55	2	YTSIK(1)PLGDR	7.8391
Gene0318750.1	BnaC09g43620D protein	122	K	1	0.00545826	72.038	2	AK(1)FAEPTK	1.9847
Gene0318750.1	BnaC09g43620D protein	191	K	1	0.00109569	71.066	2	DTLQEIIGEGK(1)K	8.469
Gene0318750.1	BnaC09g43620D protein	141	K	1	0.0317743	62.969	2	LK(1)NLDVIVK	-0.86826
Gene0324910.1	Long-chain-alcohol oxidase	76	K	1	0.00637058	53.878	2	ESIELITK(1)R	1.4497
Gene0327380.1	ATP synthase subunit d, mitochondrial	90	K	0.999379	2.11241e-08	85.513	3	EAYDSVEIPK(0.999)YVDNVTPEYK(0.001)PK	5.1316
Gene0327380.1	ATP synthase subunit d, mitochondrial	136	K	1	3.81666e-05	92.732	2	EIIDVQEISK(1)K	-0.22339
Gene0327380.1	ATP synthase subunit d, mitochondrial	156	K	1	0.0262309	65.313	2	K(1)FDDEIR	2.5936
Gene0327380.1	ATP synthase subunit d, mitochondrial	7	K	1	0.0326347	54.436	2	K(1)VADVAFK	0.25714
Gene0327380.1	ATP synthase subunit d, mitochondrial	14	K	1	0.000296087	78.932	2	VADVAFK(1)ASR	9.4823
Gene0329070.1	Heat shock protein 70-1	358	K	1	5.79384e-05	83.214	2	AK(1)FEELCSDLLDR	1.5086
Gene0329070.1	Heat shock protein 70-1	125	K	1	0.00710144	63.301	2	LVGQIAK(1)R	6.4575
Gene0329070.1	Heat shock protein 70-1	114	K	1	0.00145366	86.838	2	TTPSVVAYTK(1)SGDR	-0.43892
Gene0329070.1	Heat shock protein 70-1	310	K	1	0.0206955	104.76	2	DK(1)QALQR	0.75245
Gene0329070.1	Heat shock protein 70-1	204	K	1	0.0471259	53.878	2	FLNEK(1)VTK	7.7026
Gene0329070.1	Heat shock protein 70-1	163	K	1	0.0286565	58.916	2	VVK(1)DDNGNVK	5.8437
Gene0330430.1	Chlorophyll a-b binding protein, chloroplastic	42	K	1	0.000145564	91.993	3	TVK(1)STPQSIWYGPDRPK	9.9367
Gene0330500.1	Methyltransferase	314	K	1	0.0321044	69.093	2	INYK(1)AWQR	2.4021
Gene0330690.1	Acetyltransferase component of pyruvate dehydrogenase complex	439	K	0.999988	1.41372e-215	285.5	3	AK(1)ENSLKPEDYEGGTFTVSNLGGPFGIK	0.90483
Gene0330690.1	Acetyltransferase component of pyruvate dehydrogenase complex	362	K	1	1.32878e-115	248.59	2	SQLNSFQEESGGK(1)R	-1.6798
Gene0331610.1	BnaA02g09300D protein	281	K	1	0.0172453	81.335	2	SQYK(1)DAFFEK	2.2543
Gene0332720.1	Malate dehydrogenase 2, glyoxysomal	342	K	1	0.00206552	81.335	2	AK(1)EELAGSIQK	-0.726
Gene0332720.1	Malate dehydrogenase 2, glyoxysomal	144	K	1	3.48828e-08	110.58	2	INAGIVK(1)TLCEGVAK	0.69913
Gene0333600.1	Ribulose bisphosphate carboxylase large chain	18	K	1	0.0309632	78.178	2	AGVK(1)EYK	0.77864
Gene0333600.1	Ribulose bisphosphate carboxylase large chain	21	K	1	5.92248e-115	210.4	2	EYK(1)LNYYTPEYETK	-0.3173
Gene0333600.1	Ribulose bisphosphate carboxylase large chain	356	K	1	2.07627e-15	137.88	3	ESTLGFVDLLRDDYVEK(1)DR	-0.5216
Gene0333600.1	Ribulose bisphosphate carboxylase large chain	164	K	1	1.50648e-05	129.72	2	DKLNK(1)YGR	-0.54838
Gene0333600.1	Ribulose bisphosphate carboxylase large chain	450	K	1	1.05254e-06	99.668	3	EACK(1)WSPELAAACEVWK	-1.6725
Gene0333600.1	Ribulose bisphosphate carboxylase large chain	227	K	1	0.00170631	57.042	3	FLFCAEAIYK(1)SQAETGEIK	-3.167
Gene0333600.1	Ribulose bisphosphate carboxylase large chain	236	K	1	1.63109e-179	244.46	3	SQAETGEIK(1)GHYLNATAGTCEEMMK	-0.21864
Gene0333600.1	Ribulose bisphosphate carboxylase large chain	252	K	1	3.74984e-41	190.37	3	GHYLNATAGTCEEMMK(1)R	0.15922
Gene0333600.1	Ribulose bisphosphate carboxylase large chain	146	K	1	2.80905e-17	143.25	3	IPPAYTK(1)TFQGPPHGIQVER	1.1589
Gene0333600.1	Ribulose bisphosphate carboxylase large chain	183	K	1	0.0252777	69.716	2	LGLSAK(1)NYGR	-0.41378
Gene0333600.1	Ribulose bisphosphate carboxylase large chain	334	K	1	1.98382e-24	142.73	4	LSGGDHVHAGTVVGK(1)LEGDRESTLGFVDLLR	1.3613
Gene0333600.1	Ribulose bisphosphate carboxylase large chain	177	K	1	4.04642e-14	135.5	2	PK(1)LGLSAK	0.63873
Gene0333600.1	Ribulose bisphosphate carboxylase large chain	175	K	1	1.27882e-17	154.28	3	YGRPLLGCTIK(1)PK	0.039577
Gene0336320.1	Chlorophyll a-b binding protein, chloroplastic	40	K	1	0.000695525	105.78	2	TVK(1)PTGPSGSPWYGSDR	-0.39585
Gene0337450.1	TRANSKETOLASE_1 domain-containing protein	306	K	1	0.0193649	78.864	2	EAK(1)AVTDKPTLIK	-0.19831
Gene0337450.1	TRANSKETOLASE_1 domain-containing protein	93	K	1	0.00679731	67.881	2	FLAIDAVEK(1)AK	-0.014787
Gene0337450.1	TRANSKETOLASE_1 domain-containing protein	577	K	1	2.59537e-15	103.17	2	PADGNETAGAYK(1)IAVTK	-1.4349
Gene0337450.1	TRANSKETOLASE_1 domain-containing protein	595	K	1	0.00236647	78.157	2	QK(1)LPQLPGTSIEGVEK	6.0002
Gene0337450.1	TRANSKETOLASE_1 domain-containing protein	328	K	1	2.04656e-22	145.31	3	VTTTIGYGSPNK(1)ANSYSVHGAALGEK	-0.73235
Gene0337450.1	TRANSKETOLASE_1 domain-containing protein	122	K	1	0.001678	74.269	2	YNPK(1)NPYWFNR	0.41299
Gene0338490.1	WD_REPEATS_REGION domain-containing protein	8	K	1	0.00128973	70.389	2	AEGLVLK(1)GTMR	-1.9793
Gene0338490.1	WD_REPEATS_REGION domain-containing protein	266	K	1	8.16192e-08	82.437	2	IWDLESK(1)SVVEDLK	-0.84792
Gene0340240.1	BnaA09g31220D protein	87	K	1	1.23025e-05	95.677	3	AK(1)HYLSLTSGGLGAYSDSR	3.6289
Gene0340240.1	BnaA09g31220D protein	365	K	1	0.00116065	62.271	2	AK(1)IMTDGFNSCK	-1.0174
Gene0340240.1	BnaA09g31220D protein	32	K	1	0.000286574	86.205	2	ASELQK(1)EGK	7.9474
Gene0340240.1	BnaA09g31220D protein	354	K	1	0.0270997	59.645	2	ESK(1)GILESLR	1.577
Gene0340240.1	BnaA09g31220D protein	51	K	1	1.04862e-05	61.503	3	IIFTNVGNPHALGQK(1)PLTFPR	-1.9023
Gene0340240.1	BnaA09g31220D protein	111	K	1	3.79359e-07	117.3	2	K(1)EVAEFIQR	0.27352
Gene0340240.1	BnaA09g31220D protein	403	K	1	0.00502369	70.389	2	LPPGALQAAK(1)QAGK	6.0742
Gene0340240.1	BnaA09g31220D protein	407	K	1	0.00133019	64.906	2	QAGK(1)VPDVFYCLK	0.16891
Gene0342230.1	BnaC04g55940D protein	734	K	1	3.82766e-06	104.49	2	ASK(1)IMAQCSAVLLK	5.7487
Gene0342230.1	BnaC04g55940D protein	341	K	1	0.00214762	75.243	2	FSYDGLK(1)R	0.95521
Gene0346820.1	Peroxiredoxin	148	K	1	0.0143883	53.517	2	FHK(1)SLGLDK	-0.29749
Gene0354140.1	Dihydrolipoamide acetyltransferase component of pyruvate dehydrogenase complex	300	K	1	1.4182e-30	166.59	3	EHNTDSTVK(1)HTFLPTLIK	5.9535
Gene0354140.1	Dihydrolipoamide acetyltransferase component of pyruvate dehydrogenase complex	291	K	1	0.00320022	50.116	3	HFFK(1)EHNTDSTVK	0.13001
Gene0358710.1	Glyceraldehyde-3-phosphate dehydrogenase	307	K	1	0.00308803	67.881	2	AVSLVLPQLK(1)GK	-1.315
Gene0358710.1	Glyceraldehyde-3-phosphate dehydrogenase	309	K	1	0.0388311	44.767	2	GK(1)LNGIALR	-0.32644
Gene0358710.1	Glyceraldehyde-3-phosphate dehydrogenase	155	K	1	0.0215572	72.492	2	FIK(1)VVSNR	8.1248
Gene0358710.1	Glyceraldehyde-3-phosphate dehydrogenase	198	K	1	0.00224437	63.766	2	HIQAGASK(1)VIITAPAK	-2.1146
Gene0358710.1	Glyceraldehyde-3-phosphate dehydrogenase	104	K	1	6.79549e-21	112.68	2	K(1)DSPLEVVVLNDSGGVK	2.4977
Gene0358710.1	Glyceraldehyde-3-phosphate dehydrogenase	127	K	1	5.0266e-05	84.102	3	NASHLLK(1)YDSMLGTFK	-2.9465
Gene0359240.1	Serine hydroxymethyltransferase	471	K	1	4.81933e-27	183.08	2	LK(1)DFVATMQSNEK	-0.85165
Gene0359240.1	Serine hydroxymethyltransferase	401	K	1	7.03565e-13	112.73	2	VEK(1)VLESVHIAANK	-2.5239
Gene0364770.1	Cytochrome f	180	K	1	0.000732149	85.821	3	DVHFLK(1)YPIYVGGNR	0.48854
Gene0366030.1	Glycine cleavage system H protein	157	K	1	2.96836e-19	164.31	2	EYTK(1)FCEEEDAAH	0.15275
Gene0366030.1	Glycine cleavage system H protein	153	K	1	2.18971e-06	86.798	3	VKPSNPAELESLMGPK(1)EYTK	1.6685
Gene0368210.1	Aconitate hydratase	493	K	1	1.61109e-27	138.71	2	ADWNSCLDSK(1)VGFK	0.75932
Gene0368210.1	Aconitate hydratase	791	K	1	0.00344004	60	2	DSPAAK(1)YLMER	2.4315
Gene0368210.1	Aconitate hydratase	169	K	0.999997	0.00326655	55.754	3	TAPK(1)QVEIPFKPAR	3.497
Gene0368210.1	Aconitate hydratase	577	K	1	0.0106336	42.446	2	TSLAPGSGVVTK(1)YLLK	1.3925
Gene0368210.1	Aconitate hydratase	847	K	1	0.00299342	70.598	3	TVHIPSGEK(1)LSVFDAAMR	-0.28247
Gene0370290.1	BnaA07g24840D protein	248	K	1	6.90628e-25	155.28	3	EADLISLHPVLDK(1)TTYHLVNK	0.56567
Gene0370290.1	BnaA07g24840D protein	345	K	1	0.00154781	79.889	2	IK(1)GYPIWSDPNR	0.28247
Gene0370290.1	BnaA07g24840D protein	205	K	1	1.07739e-07	101.45	2	LEK(1)FVTAYGQFLK	2.2132
Gene0370290.1	BnaA07g24840D protein	46	K	1	0.00291936	90.308	2	VEICHLK(1)K	1.0518
Gene0376100.1	BnaA01g18030D protein	2	K	1	0.0352149	43.734	3	MK(1)K(1)LLEFGRK	5.1879
Gene0376100.1	BnaA01g18030D protein	3	K	1	0.0352149	43.734	3	MK(1)K(1)LLEFGRK	5.1879
Gene0380280.1	BnaA08g03980D protein	110	K	1	1.77833e-12	64.582	3	GDVNNISVGSGTNIQDNSLVHVAK(1)TNLAGK	-2.3945
Gene0380400.1	Germin-like protein	130	K	1	0.002867	53.028	2	GGFISSDNK(1)VYLK	2.9066
Gene0380400.1	Germin-like protein	134	K	1	0.0291455	72.492	2	VYLK(1)TLQK	-2.1694
Gene0380450.1	BnaA05g29880D protein	365	K	1	5.40887e-08	108.91	2	NSK(1)EVTTEEYNEFYR	-0.5932
Gene0380560.1	BnaCnng19790D protein	9	K	1	0.00978842	55.235	2	ALVLHTYK(1)GNK	0.84987
Gene0380560.1	BnaCnng19790D protein	278	K	1	0.0234699	76.572	2	LYSNTK(1)SNFR	2.8454
Gene0380650.1	Peroxiredoxin	205	K	1	2.74671e-25	109.42	3	GLFIIDK(1)EGVIQHSTINNLGIGR	-0.17907
Gene0381400.1	BnaA04g12500D protein	113	K	1	3.52191e-08	108.5	2	YDIENETK(1)EIPDAR	-0.022937
Gene0384470.1	TRANSKETOLASE_1 domain-containing protein	335	K	1	0.0129041	117.21	2	EAK(1)TVTDKPTLIK	-0.30569
Gene0384470.1	TRANSKETOLASE_1 domain-containing protein	624	K	1	0.00250955	63.908	2	QK(1)LPQLPGTSIEGVAK	0.50262
Gene0384860.1	Epimerase domain-containing protein	44	K	1	1.94751e-11	117.99	2	DPDNEK(1)YSHLK	-0.067231
Gene0385090.1	Aquaporin	14	K	1	0.0121408	83.623	2	VGANK(1)FPER	1.2521
Gene0385830.1	AT4G32605 protein	46	K	1	0.00213331	74.524	2	SLK(1)EHYLEVSK	-1.4827
Gene0390270.1	Eukaryotic translation initiation factor 3 subunit E	325	K	1	9.44439e-14	126.48	2	ECEEVIVNDPFLGK(1)R	-0.075144
Gene0392000.1	Aminomethyltransferase	165	K	0.999986	0.0113489	53.363	3	DKDLAHIEEHMK(1)AFK	3.3694
Gene0392000.1	Aminomethyltransferase	397	K	0.999998	6.9644e-05	72.031	3	GKPYEGNITK(1)MPFVATK	3.104
Gene0392000.1	Aminomethyltransferase	364	K	1	0.0109485	62.88	2	K(1)NIAMGYVK	0.43346
Gene0392000.1	Aminomethyltransferase	372	K	1	7.59727e-08	127.93	2	NIAMGYVK(1)SGQHK	-1.8693
Gene0392000.1	Aminomethyltransferase	170	K	1	0.000108087	99.589	3	SK(1)GGDVSWHIHDER	1.4741
Gene0393290.1	Elongation factor Tu	350	K	1	0.0141644	86.205	2	GIQK(1)ADIQR	0.92066
Gene0393290.1	Elongation factor Tu	113	K	1	3.85478e-19	143.22	2	K(1)YDEIDAAPEER	-1.617
Gene0393290.1	Elongation factor Tu	407	K	1	0.000117851	97.277	2	TTDVTGK(1)VTK	0.89503
Gene0393290.1	Elongation factor Tu	410	K	0.999997	0.0286225	78.864	2	VTK(1)IMNDKDEESK	-0.76652
Gene0393450.1	Heat shock cognate protein HSC70	191	K	1	4.39366e-10	111.75	2	IINEPTAAAIAYGLDK(1)K	0.88584
Gene0393450.1	Heat shock cognate protein HSC70	252	K	1	0.000500667	110.88	2	MVNHFVQEFK(1)R	-1.6916
Gene0393450.1	Heat shock cognate protein HSC70	467	K	1	4.23564e-05	111.39	2	NK(1)ITITNDK	-0.40728
Gene0393450.1	Heat shock cognate protein HSC70	390	K	1	0.010675	47.349	2	NTTIPTK(1)K	1.5927
Gene0393450.1	Heat shock cognate protein HSC70	163	K	1	0.000828112	97.175	2	QATK(1)DAGVIAGLNVMR	8.0473
Gene0393530.1	TCTP domain-containing protein	84	K	1	0.00104867	113.46	2	LQEQPTYDK(1)K	0.40483
Gene0393530.1	TCTP domain-containing protein	111	K	1	0.00688954	50.297	2	LTPEQQEEFK(1)K	0.47847
Gene0393530.1	TCTP domain-containing protein	96	K	1	0.03642	58.426	2	YIK(1)LLTPK	-0.63973
Gene0393550.1	BnaA01g29410D protein	347	K	1	0.00936966	77.072	2	SLK(1)EITR	7.2694
Gene0395090.1	BnaC03g29960D protein	65	K	1	0.00782508	79.059	2	IDSVK(1)NTQK	-0.097642
Gene0395090.1	BnaC03g29960D protein	81	K	1	0.0375588	58.687	2	LVAAAK(1)VR	-0.18485
Gene0395090.1	BnaC03g29960D protein	344	K	1	2.99674e-09	117.77	2	MSAMSSASDNASDLK(1)K	-2.0453
Gene0395720.1	Epimerase domain-containing protein	373	K	1	5.93113e-14	101.64	2	EADFTTDDMILSK(1)K	5.123
Gene0395720.1	Epimerase domain-containing protein	311	K	1	0.0172501	42.229	2	EFDFGK(1)K	-0.76775
Gene0395720.1	Epimerase domain-containing protein	190	K	1	0.00344232	90.689	2	GK(1)LETESLLQSK	-0.020794
Gene0395720.1	Epimerase domain-containing protein	113	K	1	0.0249999	79.809	2	ILHLK(1)GDR	2.6698
Gene0395720.1	Epimerase domain-containing protein	360	K	1	0.00124149	58.338	2	K(1)EADFTTDDMILSK	0.55152
Gene0399090.1	Transket_pyr domain-containing protein	397	K	1	8.67056e-08	123.92	3	NVGK(1)AISTFPENFKPHR	2.391
Gene0399650.1	BnaA09g18000D protein	104	K	1	0.00636731	54.309	2	TYCAEIAHNVSTK(1)K	-0.090279
Gene0399970.1	Dihydrolipoyl dehydrogenase	426	K	1	0.000103864	103.76	2	AK(1)AIDTAEGLVK	0.42327
Gene0399970.1	Dihydrolipoyl dehydrogenase	130	K	1	0.0191664	81.163	2	DTAVK(1)NLTR	7.6386
Gene0399970.1	Dihydrolipoyl dehydrogenase	144	K	1	0.0259116	58.687	2	NK(1)VNYVK	2.9122
Gene0400410.1	Aminotran_5 domain-containing protein	223	K	1	0.0273118	54.436	2	ALEATK(1)TSK	0.056206
Gene0400410.1	Aminotran_5 domain-containing protein	295	K	1	1.75822e-12	124.06	2	LAVEAWGLK(1)NCTQK	1.0793
Gene0400410.1	Aminotran_5 domain-containing protein	52	K	1	0.010675	47.349	2	TLLEDVK(1)K	-0.41087
Gene0400410.1	Aminotran_5 domain-containing protein	340	K	1	6.82718e-13	105.94	2	YNLSLGLGLNK(1)VAGK	2.2841
Gene0400910.1	Superoxide dismutase [Cu-Zn]	176	K	1	7.74927e-06	76.255	2	AFVVHELK(1)DDLGK	1.1366
Gene0401760.1	BnaAnng02180D protein	261	K	0.999978	0.0436511	51.07	3	NGASKSSKRQGGGEGLK(1)QAEEK	14.804
Gene0402240.1	Glutamate dehydrogenase	26	K	1	0.00100744	81.099	2	LEK(1)SLLIPFR	-1.9637
Gene0402300.1	BnaA04g16190D protein	269	K	1	1.5814e-18	110.88	2	VLITDQK(1)ITAIK	-0.19165
Gene0403280.1	BnaA04g12000D protein	162	K	1	0.00575144	40.533	2	HVIGEK(1)DEFIGK	5.694
Gene0403280.1	BnaA04g12000D protein	168	K	1	6.79066e-09	115.04	3	HVIGEKDEFIGK(1)K	1.0591
Gene0403540.1	BnaAnng19390D protein	170	K	1	0.0133271	69.915	2	ALLK(1)VSADHR	1.3465
Gene0404840.1	PKS_ER domain-containing protein	122	K	1	1.75701e-08	127.93	2	VVAAALNPVDAK(1)R	0.31881
Gene0408850.1	BnaA02g24690D protein	247	K	1	1.72391e-07	90.142	2	SVLQVDDYK(1)NPK	-1.4452
Gene0410190.1	NAD(P)-bd_dom domain-containing protein	196	K	1	0.0275699	54.584	2	NQIDAAK(1)AAGVK	-0.63557
Gene0410990.1	BnaA06g13760D protein	210	K	1	0.00704693	70.389	2	YVIAGWEHK(1)VNP	3.1561
Gene0412400.1	Acyl carrier protein	73	K	1	0.00749473	62.969	2	VTETADFK(1)K	0.59958
Gene0414030.1	BnaA08g14410D protein	17	K	1	0.010852	85.622	2	ACEASK(1)FVSK	-1.1659
Gene0414220.1	Fructose-bisphosphate aldolase	38	K	1	3.58803e-14	121.96	2	GILAADESTGTIGK(1)R	-0.88693
Gene0414220.1	Fructose-bisphosphate aldolase	306	K	1	2.78605e-08	108.24	2	ALQQSTLK(1)TWAGK	-0.93713
Gene0414220.1	Fructose-bisphosphate aldolase	225	K	1	4.25477e-09	69.712	3	ALSDHHVLLEGTLLK(1)PNMVTPGSDSAK	-0.201
Gene0414220.1	Fructose-bisphosphate aldolase	338	K	1	7.54479e-06	91.939	2	ANSEATLGTYK(1)GDAK	2.6705
Gene0414220.1	Fructose-bisphosphate aldolase	285	K	1	0.00598186	68.49	2	NLNAMNQLK(1)TK	7.7227
Gene0414230.1	50S ribosomal protein L12-1, chloroplastic (Fragment)	157	K	1	0.000160998	87.942	2	EAK(1)ELIEGLPK	1.4037
Gene0414230.1	50S ribosomal protein L12-1, chloroplastic (Fragment)	143	K	1	0.0273491	66.087	2	IAVIK(1)AVR	-0.69044
Gene0420540.1	Glyceraldehyde-3-phosphate dehydrogenase	278	K	1	2.00528e-07	78.71	3	AAALNIVPTSTGAAK(1)AVALVLPNLK	0.18377
Gene0420540.1	Glyceraldehyde-3-phosphate dehydrogenase	288	K	1	0.000905071	69.716	2	AVALVLPNLK(1)GK	-0.53256
Gene0420540.1	Glyceraldehyde-3-phosphate dehydrogenase	290	K	1	0.0388311	44.767	2	GK(1)LNGIALR	-0.32644
Gene0420540.1	Glyceraldehyde-3-phosphate dehydrogenase	315	K	1	4.39571e-13	125.17	2	K(1)TFAEEVNAAFR	-0.86107
Gene0420540.1	Glyceraldehyde-3-phosphate dehydrogenase	231	K	1	0.00463892	72.042	2	VLDQK(1)FGIIK	-0.066324
Gene0420540.1	Glyceraldehyde-3-phosphate dehydrogenase	138	K	1	0.0182708	90.308	2	IIK(1)IVSDR	-0.28035
Gene0420540.1	Glyceraldehyde-3-phosphate dehydrogenase	87	K	1	2.82644e-21	108.34	2	K(1)DSPLDVIAINDTGGVK	1.1909
Gene0423510.1	Elongation factor Tu	322	K	1	0.000319259	70.389	2	STVTGVEMFK(1)K	-1.7788
Gene0423510.1	Elongation factor Tu	96	K	1	0.0330731	67.464	2	VLAEEGK(1)AK	-0.079506
Gene0425710.1	Aminotran_1_2 domain-containing protein	1035	K	1	0.00806094	81.335	2	EILK(1)FCYNEK	0.40578
Gene0432050.1	Dihydrolipoamide acetyltransferase component of pyruvate dehydrogenase complex	438	K	1	2.91398e-05	76.196	3	ELQENHGVK(1)VSVNDIVIK	7.1003
Gene0441070.1	Aspartate aminotransferase	177	K	1	7.64031e-30	148.82	4	IFLEDGHHIGISQSYAK(1)NMGLYGQR	0.99583
Gene0441070.1	Aspartate aminotransferase	203	K	1	8.03521e-08	112.7	2	QAVTVK(1)SQLQQLAR	-0.5968
Gene0441590.1	Photosystem I iron-sulfur center	37	K	1	0.00319682	67.507	2	AK(1)QIASAPR	1.5916
Gene0441590.1	Photosystem I iron-sulfur center	52	K	1	0.012357	49.96	2	TEDCVGCK(1)R	2.237
Gene0443480.1	Heat shock 70 kDa protein 6, chloroplastic	323	K	1	0.0261146	47.561	2	DEGIDLLK(1)DK	0.18415
Gene0443480.1	Heat shock 70 kDa protein 6, chloroplastic	325	K	1	0.0206955	104.76	2	DK(1)QALQR	0.75245
Gene0444870.1	BnaC09g46850D protein	63	K	1	0.000502107	85.821	2	DAYVGDEAQSK(1)R	-0.025642
Gene0444870.1	BnaC09g46850D protein	330	K	1	0.00378913	106.93	2	IK(1)VVAPPER	0.88645
Gene0444870.1	BnaC09g46850D protein	115	K	1	1.84224e-05	59.77	3	VAPEEHPVLLTEAPLNPK(1)ANR	0.51418
Gene0449980.1	Serine-rich adhesin for platelets like	1278	K	1	0.0101242	74.424	2	EERTERNEEK(1)R	-5.9123
Gene0450290.1	Acetyltransferase component of pyruvate dehydrogenase complex	364	K	1	4.34059e-79	210.4	2	NQLNSFQEASGGK(1)R	-0.59582
Gene0451630.1	BnaA05g18500D protein	22	K	1	0.00405629	57.888	2	VLNTNVDGK(1)QK	1.6287
Gene0453640.1	Ribosomal_S7 domain-containing protein	194	K	1	0.0201118	43.272	2	GSSNSYAIK(1)K	1.6111
Gene0453970.1	BnaAnng13110D protein	14	K	1	9.17683e-27	161.23	2	SK(1)SDLQNQLQDLK	-2.2611
Gene0454250.1	BnaC06g03100D protein	240	K	1	0.00817263	62.705	3	K(1)QEWTAAIEDETRR	0.48203
Gene0455000.1	Chaperonin CPN60, mitochondrial	194	K	1	0.00148799	69.276	2	EIGELIAK(1)AMEK	1.9933
Gene0455000.1	Chaperonin CPN60, mitochondrial	307	K	1	0.0246449	52.837	2	VCAIK(1)APGFGENR	2.17
Gene0455000.1	Chaperonin CPN60, mitochondrial	272	K	1	0.0171826	41.025	2	VLELAMK(1)K	-0.54768
Gene0458560.1	Superoxide dismutase	228	K	1	1.6319e-11	141.29	2	YASEVYEK(1)ECK	6.5945
Gene0460730.1	Malic enzyme	236	K	1	4.67711e-39	112.67	3	VLPIMLDVGTNNQK(1)LLQNPLYLGLR	3.0063
Gene0465750.1	Malate dehydrogenase	170	K	1	0.000626919	71.066	2	K(1)LFGVTTLDVVR	0.68785
Gene0465750.1	Malate dehydrogenase	334	K	1	0.0482158	51.43	2	SSIEK(1)GVK	1.5701
Gene0468220.1	PsbP domain-containing protein	228	K	1	3.27302e-05	99.855	2	LYICK(1)AQAGDK	-1.217
Gene0468220.1	PsbP domain-containing protein	242	K	1	0.0342458	58.426	2	GANK(1)FVEK	7.6436
Gene0468220.1	PsbP domain-containing protein	238	K	1	0.0220989	84.064	2	WFK(1)GANK	-1.5064
Gene0474130.1	Plastocyanin	93	K	1	0.0223084	58.286	2	GEK(1)IVFK	1.2854
Gene0474760.1	BnaA05g13740D protein	187	K	1	0.0171826	58.286	2	ALVAELK(1)K	7.6681
Gene0474760.1	BnaA05g13740D protein	89	K	1	0.000977219	88.24	2	LADLVGVTLGPK(1)GR	-11.089
Gene0474760.1	BnaA05g13740D protein	98	K	1	0.00567459	46.068	2	NVVLESK(1)YGSPR	-0.39352
Gene0474760.1	BnaA05g13740D protein	180	K	1	0.000224496	71.066	2	TAK(1)ALVAELK	0.09633
Gene0475550.1	BnaA03g60190D protein	53	K	1	0.0130663	77.072	2	LNK(1)QIWSR	9.2272
Gene0478940.1	Superoxide dismutase	88	K	1	8.74682e-05	100.07	2	GDASTVVK(1)LHSAIK	5.9926
Gene0483570.1	BnaC08g50110D protein	113	K	1	0.00319797	61.042	2	GEMK(1)GSAITGPIGK	-0.23014
Gene0484520.1	BnaA03g55950D protein	360	K	1	0.000254309	94.66	2	NCLK(1)DAGISAK	1.0785
Gene0484520.1	BnaA03g55950D protein	289	K	1	0.00599894	68.49	2	TSEGIDLAK(1)DR	2.0378
Gene0484520.1	BnaA03g55950D protein	530	K	1	0.0213028	61.577	2	TTGK(1)EQQITIR	2.3277
Gene0489480.1	40S ribosomal protein S8	215	K	1	0.00996156	58.286	2	ELEFYQK(1)K	0.02382
Gene0493780.1	BnaA05g15310D protein	316	K	1	0.00964568	57.032	2	VVK(1)SGAAPLGK	-0.24316
Gene0494890.1	Ribosomal_S10 domain-containing protein	30	K	1	0.0363414	58.426	2	ITLSSK(1)NVK	7.0294
Gene0496330.1	Glutamine synthetase	323	K	1	0.0149018	51.872	2	EDGGFEVIK(1)K	4.4739
Gene0496330.1	Glutamine synthetase	324	K	1	0.0126778	48.157	2	K(1)AILNLSLR	-2.1686
Gene0496440.1	Dihydrolipoyl dehydrogenase	68	K	1	6.3041e-05	92.707	2	AAQLGLK(1)TTCIEK	-0.50303
Gene0496440.1	Dihydrolipoyl dehydrogenase	74	K	1	0.00621518	70.67	2	TTCIEK(1)R	-0.27475
Gene0496440.1	Dihydrolipoyl dehydrogenase	144	K	1	0.0200675	47.349	2	GIEGLFK(1)K	0.50425
Gene0496440.1	Dihydrolipoyl dehydrogenase	189	K	1	2.32507e-12	137.89	3	HIIVATGSDVK(1)SLPGITIDEK	0.22954
Gene0496440.1	Dihydrolipoyl dehydrogenase	444	K	1	0.0120032	83.623	2	ILADK(1)ETDK	2.5383
Gene0496440.1	Dihydrolipoyl dehydrogenase	410	K	1	0.00989932	75.243	2	K(1)DGVSYR	2.0677
Gene0496440.1	Dihydrolipoyl dehydrogenase	409	K	1	0.00812829	75.243	2	TEEQLK(1)K	0.93543
Gene0496440.1	Dihydrolipoyl dehydrogenase	429	K	1	8.34645e-05	110.44	2	AK(1)AIDNAEGLVK	0.082804
Gene0496440.1	Dihydrolipoyl dehydrogenase	133	K	1	0.0160413	90.761	2	DNAVK(1)NLTR	0.20957
Gene0496440.1	Dihydrolipoyl dehydrogenase	332	K	1	0.0265068	72.042	2	IGVETDK(1)GGR	2.1372
Gene0496440.1	Dihydrolipoyl dehydrogenase	215	K	1	0.00342029	56.938	2	IVSSTGALSLSEVPK(1)K	-0.35138
Gene0496440.1	Dihydrolipoyl dehydrogenase	147	K	1	0.0436163	72.492	2	NK(1)VTYVK	0.077892
Gene0496440.1	Dihydrolipoyl dehydrogenase	277	K	1	4.73223e-05	102.03	2	TK(1)VVSVDASGDGVK	1.6494
Gene0496910.1	BnaC07g50200D protein	65	K	1	0.00340746	81.799	2	NEK(1)IACYVTVR	-1.1449
Gene0496910.1	BnaC07g50200D protein	50	K	1	0.00348073	44.571	2	VLEQLSGQTPVFSK(1)AR	-1.8999
Gene0499720.1	40S ribosomal protein S6	14	K	1	2.12725e-05	101.45	2	FNVANPTTGCQK(1)K	-1.7662
Gene0500150.1	AVP1-1	264	K	1	0.00334829	69.641	2	AADVGADLVGK(1)IER	0.77631
Gene0500550.1	Vacuolar proton pump subunit B	437	K	1	0.00180214	92.445	2	K(1)FVMQGAYDTR	-0.82347
Gene0500950.1	Non-specific lipid-transfer protein	98	K	1	4.68497e-06	71.066	2	AAGLPK(1)ACGVNIPYK	-0.14057
Gene0500950.1	Non-specific lipid-transfer protein	107	K	1	0.00310326	108.93	2	ACGVNIPYK(1)ISK	5.2663
Gene0500950.1	Non-specific lipid-transfer protein	110	K	1	0.00129659	79.311	2	ISK(1)TTNCNSVK	0.33679
Gene0500980.1	Adenosylhomocysteinase	446	K	1	0.000241	64.906	3	HLDEK(1)VAALHLGK	1.7999
Gene0500980.1	Adenosylhomocysteinase	211	K	1	3.29166e-28	141.44	2	LVGVSEETTTGVK(1)R	6.1728
Gene0500980.1	Adenosylhomocysteinase	237	K	1	0.0169603	63.397	2	SK(1)FDNLYGCR	9.5536
Gene0505150.1	Phosphoribulokinase	114	K	1	0.00516302	96.957	2	EK(1)GVTALDPR	0.23566
Gene0505150.1	Phosphoribulokinase	216	K	1	0.00233694	62.454	2	GHSLESIK(1)ASIEAR	-1.322
Gene0508280.1	Glutamine amidotransferase type-2 domain-containing protein	809	K	1	1.51111e-05	101.64	2	IPTVTIEQAQK(1)NYTK	-1.0928
Gene0508280.1	Glutamine amidotransferase type-2 domain-containing protein	813	K	1	0.00074069	123.42	2	NYTK(1)AVNAGLLK	0.43407
Gene0508280.1	Glutamine amidotransferase type-2 domain-containing protein	1080	K	1	0.00910316	58.889	2	PGEGGQLPGK(1)K	7.4683
Gene0508330.1	BnaA03g17040D protein	71	K	1	0.00187135	84.309	2	QAK(1)VTVVPSAAALVIK	-0.61518
Gene0508920.1	Sm domain-containing protein	75	K	1	0.00411371	62.454	2	VPPALNQFTK(1)TLDK	-1.3054
Gene0509350.1	BnaA02g30400D protein	83	K	1	0.0388512	54.436	2	APSK(1)IFWR	1.5871
Gene0512900.1	BnaA03g58950D protein	155	K	0.979946	0.0443825	42.075	2	PSK(0.98)REGK(0.036)K(0.985)VK	6.1097
Gene0512900.1	BnaA03g58950D protein	160	K	0.984549	0.0443825	42.075	2	PSK(0.98)REGK(0.036)K(0.985)VK	6.1097
Gene0514970.1	GFO_IDH_MocA domain-containing protein	141	K	1	0.0017081	90.263	2	LK(1)EFLSDSDR	-0.59543
Gene0516830.1	Los	238	K	1	0.000173049	94.791	2	TAIEK(1)AGYTGK	-0.0056976
Gene0525110.1	ATP synthase subunit beta	280	K	1	3.00353e-12	115.41	2	EMIESGVIK(1)LGEK	1.6242
Gene0525110.1	ATP synthase subunit beta	83	K	1	0.000288388	72.327	3	GAIGK(1)VCQVIGAIVDVR	1.4286
Gene0525110.1	ATP synthase subunit beta	182	K	1	9.25871e-05	94.66	2	GEIK(1)TEHYLPIHR	-1.3068
Gene0525110.1	ATP synthase subunit beta	451	K	1	0.000202688	102.46	2	GVQK(1)VLQNYK	-0.43897
Gene0525110.1	ATP synthase subunit beta	78	K	1	0.0152604	53.517	2	TYDYGGK(1)GAIGK	8.8998
Gene0529200.1	BnaA09g51670D protein	333	K	1	6.07059e-05	72.922	2	K(1)LEPTPGDMIR	-0.19338
Gene0532070.1	NADH dehydrogenase [ubiquinone] flavoprotein 1, mitochondrial (Fragment)	103	K	1	0.00145064	87.895	2	GTDWIVNEMK(1)K	-0.21649
Gene0534360.1	BnaA01g28980D protein	122	K	1	0.00156535	72.042	2	VLEALDGLK(1)K	3.5005
Gene0541190.1	BnaA03g49560D protein	17	K	1	0.000172446	93.467	2	ACEASK(1)FVAK	7.9043
Gene0542010.1	Cobalamin-independent methionine synthase	406	K	1	1.75751e-11	104.39	2	AAAALK(1)GSDHR	1.8149
Gene0542010.1	Cobalamin-independent methionine synthase	142	K	1	0.0375708	48.157	2	AVNEYK(1)EAK	0.55672
Gene0542010.1	Cobalamin-independent methionine synthase	457	K	1	0.00601719	60.892	2	K(1)VSEEDYVK	5.5109
Gene0542010.1	Cobalamin-independent methionine synthase	678	K	1	0.03463	53.517	2	SDEK(1)LLSVFR	-0.99686
Gene0542010.1	Cobalamin-independent methionine synthase	400	K	1	5.30215e-38	190.68	2	VTNEGVQK(1)AAAALK	-0.25096
Gene0542010.1	Cobalamin-independent methionine synthase	744	K	1	0.00454483	65.156	2	YTEVK(1)PALK	1.4661
Gene0542010.1	Cobalamin-independent methionine synthase	279	K	1	6.97199e-08	112.7	2	TLDLVK(1)AGFPEGK	-1.6708
Gene0542280.1	BnaA06g22720D protein	75	K	1	1.48194e-08	87.727	2	AFK(1)SVGGQPVLIDSVK	-0.62898
Gene0542280.1	BnaA06g22720D protein	364	K	1	0.0142582	57.293	2	LK(1)QPGTYEYLDK	0.27318
Gene0542280.1	BnaA06g22720D protein	51	K	1	1.56165e-05	97.594	2	SFTLQK(1)SEEAFNAAK	0.48821
Gene0545850.1	S-(hydroxymethyl)glutathione dehydrogenase	318	K	1	0.0173282	43.272	2	VWK(1)GTAFGGFK	2.5177
Gene0547670.1	14_3_3 domain-containing protein	75	K	1	1.79834e-18	105.94	2	IVSSIEQK(1)EESR	0.76157
Gene0548300.1	Ribulose bisphosphate carboxylase small chain	92	K	1	8.34488e-07	107.6	3	NK(1)WIPCVEFELEHGFVYR	2.2436
Gene0548300.1	Ribulose bisphosphate carboxylase small chain	64	K	1	0.0272359	40.203	2	VWPPVGK(1)K	0.53716
Gene0548300.1	Ribulose bisphosphate carboxylase small chain	146	K	1	3.19237e-63	230.23	2	EVQECK(1)TEYPNAFIR	-0.63348
Gene0548300.1	Ribulose bisphosphate carboxylase small chain	140	K	1	2.67053e-33	193.34	3	LPLFGCTDSAQVLK(1)EVQECK	0.19931
Gene0551100.1	Aconitate hydratase	851	K	1	0.00100344	51.07	3	TVHVPTGEK(1)LSVFDAASR	6.5073
Gene0552070.1	Chlorophyll a-b binding protein, chloroplastic	43	K	1	3.52191e-08	86.838	2	PK(1)GPSGSPWYGSER	7.2429
Gene0553250.1	Germin-like protein	219	K	1	0.03577	42.835	2	IVMSLQTK(1)F	-1.5934
Gene0554050.1	Histone H2B	104	K	1	0.000334752	111.61	2	LAQEASK(1)LAR	0.3534
Gene0554050.1	Histone H2B	63	K	1	0.048355	50.297	2	SIETYK(1)IYIFK	2.8665
Gene0554050.1	Histone H2B	71	K	1	5.88034e-05	82.437	2	VLK(1)QVHPDIGISSK	0.84734
Gene0554550.1	Histone H2B	55	K	1	0.0254914	64.064	2	SVETYK(1)IYIFK	1.4214
Gene0554940.1	Malate dehydrogenase	108	K	1	9.67011e-05	108.3	2	ANTFVSQK(1)K	0.28678
Gene0555070.1	BnaC09g00220D protein	132	K	1	0.00271887	77.358	2	K(1)EQCLALGTR	8.2441
Gene0555070.1	BnaC09g00220D protein	191	K	1	6.40123e-08	125.17	2	SIGK(1)NVSPIEVK	-0.81522
Gene0555070.1	BnaC09g00220D protein	147	K	1	0.00163273	113.14	2	YK(1)INYQFYR	1.599
Gene0555280.1	Photosystem I P700 chlorophyll a apoprotein A1	20	K	1	1.04015e-06	69.201	3	ILVDRDPIK(1)TSFEEWAK	-1.8845
Gene0555280.1	Photosystem I P700 chlorophyll a apoprotein A1	320	K	1	0.000566046	58.508	3	TNWGIGHGLK(1)DILEAHK	5.434
Gene0557730.1	BnaA02g06370D protein	417	K	1	0.0082094	94.804	2	DPTGAK(1)VTK	1.5995
Gene0557730.1	BnaA02g06370D protein	158	K	1	0.00583646	82.716	2	EVSSYLK(1)K	-0.47486
Gene0557730.1	BnaA02g06370D protein	297	K	1	7.65422e-27	153.33	2	GYVASNSK(1)DDPAK	1.1499
Gene0557730.1	BnaA02g06370D protein	222	K	1	9.20204e-05	73.305	3	LPLQDVYK(1)IGGIGTVPVGR	-1.7196
Gene0557730.1	BnaA02g06370D protein	140	K	1	0.000251988	92.428	2	MDATTPK(1)YSK	2.4892
Gene0557730.1	BnaA02g06370D protein	406	K	1	1.00689e-13	140.01	2	QTVAVGVIK(1)SVDK	-0.52238
Gene0558360.1	UDP-arabinopyranose mutase 2	89	K	1	1.87189e-08	119.94	2	ASCISFK(1)DSACR	1.1155

## Sheet: Table S2
Table S2 The annotation results of identified succinylated proteins in the shoots of turnip seedlings.
Protein accession	Protein description	Position	Amino acid	Localization probability	Modified sequence	Mass error [ppm]	Subcellular localization	Biological Process	Cellular Component	Molecular Function	KEGG KO No.	KEGG Gene	KEGG pathway	Pfam ID	Domain description	KOG category	KOG No.	KOG description
Gene0001310.1	Peptidyl-prolyl cis-trans isomerase	96	K	1	FQDENFK(1)LK	-0.86386	cytoplasm	GO:0000413 protein peptidyl-prolyl isomerization; GO:0006464 cellular protein modification process; GO:0006807 nitrogen compound metabolic process; GO:0007154 cell communication; GO:0007165 signal transduction; GO:0008152 metabolic process; GO:0009987 cellular process; GO:0010035 response to inorganic substance; GO:0010038 response to metal ion; GO:0018193 peptidyl-amino acid modification; GO:001…	GO:0005622 intracellular; GO:0005623 cell; GO:0005737 cytoplasm; GO:0005739 mitochondrion; GO:0005794 Golgi apparatus; GO:0005829 cytosol; GO:0012505 endomembrane system; GO:0043226 organelle; GO:0043227 membrane-bounded organelle; GO:0043229 intracellular organelle; GO:0043231 intracellular membrane-bounded organelle;	GO:0003755 peptidyl-prolyl cis-trans isomerase activity; GO:0003824 catalytic activity; GO:0005488 binding; GO:0008144 drug binding; GO:0016018 cyclosporin A binding; GO:0016853 isomerase activity; GO:0016859 cis-trans isomerase activity; GO:0033218 amide binding; GO:0042277 peptide binding; GO:0140096 catalytic activity, acting on a protein;	K01802	E5.2.1.8; peptidylprolyl isomerase [EC:5.2.1.8]		PF00160	Cyclophilin type peptidyl-prolyl cis-trans isomerase/CLD	O	KOG0865	Cyclophilin type peptidyl-prolyl cis-trans isomerase
Gene0001310.1	Peptidyl-prolyl cis-trans isomerase	51	K	1	GIGQAGK(1)ALHYK	-1.0848	cytoplasm	GO:0000413 protein peptidyl-prolyl isomerization; GO:0006464 cellular protein modification process; GO:0006807 nitrogen compound metabolic process; GO:0007154 cell communication; GO:0007165 signal transduction; GO:0008152 metabolic process; GO:0009987 cellular process; GO:0010035 response to inorganic substance; GO:0010038 response to metal ion; GO:0018193 peptidyl-amino acid modification; GO:001…	GO:0005622 intracellular; GO:0005623 cell; GO:0005737 cytoplasm; GO:0005739 mitochondrion; GO:0005794 Golgi apparatus; GO:0005829 cytosol; GO:0012505 endomembrane system; GO:0043226 organelle; GO:0043227 membrane-bounded organelle; GO:0043229 intracellular organelle; GO:0043231 intracellular membrane-bounded organelle;	GO:0003755 peptidyl-prolyl cis-trans isomerase activity; GO:0003824 catalytic activity; GO:0005488 binding; GO:0008144 drug binding; GO:0016018 cyclosporin A binding; GO:0016853 isomerase activity; GO:0016859 cis-trans isomerase activity; GO:0033218 amide binding; GO:0042277 peptide binding; GO:0140096 catalytic activity, acting on a protein;	K01802	E5.2.1.8; peptidylprolyl isomerase [EC:5.2.1.8]		PF00160	Cyclophilin type peptidyl-prolyl cis-trans isomerase/CLD	O	KOG0865	Cyclophilin type peptidyl-prolyl cis-trans isomerase
Gene0001310.1	Peptidyl-prolyl cis-trans isomerase	138	K	1	HVVFGK(1)VVDGYNVVK	-3.0983	cytoplasm	GO:0000413 protein peptidyl-prolyl isomerization; GO:0006464 cellular protein modification process; GO:0006807 nitrogen compound metabolic process; GO:0007154 cell communication; GO:0007165 signal transduction; GO:0008152 metabolic process; GO:0009987 cellular process; GO:0010035 response to inorganic substance; GO:0010038 response to metal ion; GO:0018193 peptidyl-amino acid modification; GO:001…	GO:0005622 intracellular; GO:0005623 cell; GO:0005737 cytoplasm; GO:0005739 mitochondrion; GO:0005794 Golgi apparatus; GO:0005829 cytosol; GO:0012505 endomembrane system; GO:0043226 organelle; GO:0043227 membrane-bounded organelle; GO:0043229 intracellular organelle; GO:0043231 intracellular membrane-bounded organelle;	GO:0003755 peptidyl-prolyl cis-trans isomerase activity; GO:0003824 catalytic activity; GO:0005488 binding; GO:0008144 drug binding; GO:0016018 cyclosporin A binding; GO:0016853 isomerase activity; GO:0016859 cis-trans isomerase activity; GO:0033218 amide binding; GO:0042277 peptide binding; GO:0140096 catalytic activity, acting on a protein;	K01802	E5.2.1.8; peptidylprolyl isomerase [EC:5.2.1.8]		PF00160	Cyclophilin type peptidyl-prolyl cis-trans isomerase/CLD	O	KOG0865	Cyclophilin type peptidyl-prolyl cis-trans isomerase
Gene0001310.1	Peptidyl-prolyl cis-trans isomerase	147	K	1	VVDGYNVVK(1)AMEK	-0.077125	cytoplasm	GO:0000413 protein peptidyl-prolyl isomerization; GO:0006464 cellular protein modification process; GO:0006807 nitrogen compound metabolic process; GO:0007154 cell communication; GO:0007165 signal transduction; GO:0008152 metabolic process; GO:0009987 cellular process; GO:0010035 response to inorganic substance; GO:0010038 response to metal ion; GO:0018193 peptidyl-amino acid modification; GO:001…	GO:0005622 intracellular; GO:0005623 cell; GO:0005737 cytoplasm; GO:0005739 mitochondrion; GO:0005794 Golgi apparatus; GO:0005829 cytosol; GO:0012505 endomembrane system; GO:0043226 organelle; GO:0043227 membrane-bounded organelle; GO:0043229 intracellular organelle; GO:0043231 intracellular membrane-bounded organelle;	GO:0003755 peptidyl-prolyl cis-trans isomerase activity; GO:0003824 catalytic activity; GO:0005488 binding; GO:0008144 drug binding; GO:0016018 cyclosporin A binding; GO:0016853 isomerase activity; GO:0016859 cis-trans isomerase activity; GO:0033218 amide binding; GO:0042277 peptide binding; GO:0140096 catalytic activity, acting on a protein;	K01802	E5.2.1.8; peptidylprolyl isomerase [EC:5.2.1.8]		PF00160	Cyclophilin type peptidyl-prolyl cis-trans isomerase/CLD	O	KOG0865	Cyclophilin type peptidyl-prolyl cis-trans isomerase
Gene0003390.1	BnaA08g13730D protein	102	K	1	VK(1)LLIQNQDEMLR	4.6371	chloroplast	GO:0006810 transport; GO:0006811 ion transport; GO:0006820 anion transport; GO:0006839 mitochondrial transport; GO:0006855 drug transmembrane transport; GO:0006862 nucleotide transport; GO:0006996 organelle organization; GO:0007005 mitochondrion organization; GO:0007006 mitochondrial membrane organization; GO:0009987 cellular process; GO:0015711 organic anion transport; GO:0015748 organophosphate…	GO:0005622 intracellular; GO:0005623 cell; GO:0005737 cytoplasm; GO:0005739 mitochondrion; GO:0005740 mitochondrial envelope; GO:0005743 mitochondrial inner membrane; GO:0009507 chloroplast; GO:0009526 plastid envelope; GO:0009536 plastid; GO:0009941 chloroplast envelope; GO:0016020 membrane; GO:0016021 integral component of membrane; GO:0019866 organelle inner membrane; GO:0031090 organelle memb…	GO:0000295 adenine nucleotide transmembrane transporter activity; GO:0005215 transporter activity; GO:0005346 purine ribonucleotide transmembrane transporter activity; GO:0005347 ATP transmembrane transporter activity; GO:0005471 ATP:ADP antiporter activity; GO:0008509 anion transmembrane transporter activity; GO:0008514 organic anion transmembrane transporter activity; GO:0015075 ion transmembra…	K05863	SLC25A4S, ANT; solute carrier family 25 (mitochondrial adenine nucleotide translocator), member 4/5/6/31				C	KOG0749	Mitochondrial ADP/ATP carrier proteins
Gene0003390.1	BnaA08g13730D protein	332	K	1	YTSSLQAFNQIVK(1)K	-1.3529	chloroplast	GO:0006810 transport; GO:0006811 ion transport; GO:0006820 anion transport; GO:0006839 mitochondrial transport; GO:0006855 drug transmembrane transport; GO:0006862 nucleotide transport; GO:0006996 organelle organization; GO:0007005 mitochondrion organization; GO:0007006 mitochondrial membrane organization; GO:0009987 cellular process; GO:0015711 organic anion transport; GO:0015748 organophosphate…	GO:0005622 intracellular; GO:0005623 cell; GO:0005737 cytoplasm; GO:0005739 mitochondrion; GO:0005740 mitochondrial envelope; GO:0005743 mitochondrial inner membrane; GO:0009507 chloroplast; GO:0009526 plastid envelope; GO:0009536 plastid; GO:0009941 chloroplast envelope; GO:0016020 membrane; GO:0016021 integral component of membrane; GO:0019866 organelle inner membrane; GO:0031090 organelle memb…	GO:0000295 adenine nucleotide transmembrane transporter activity; GO:0005215 transporter activity; GO:0005346 purine ribonucleotide transmembrane transporter activity; GO:0005347 ATP transmembrane transporter activity; GO:0005471 ATP:ADP antiporter activity; GO:0008509 anion transmembrane transporter activity; GO:0008514 organic anion transmembrane transporter activity; GO:0015075 ion transmembra…	K05863	SLC25A4S, ANT; solute carrier family 25 (mitochondrial adenine nucleotide translocator), member 4/5/6/31				C	KOG0749	Mitochondrial ADP/ATP carrier proteins
Gene0005420.1	Glutamine synthetase	173	K	1	AAEIFSNK(1)K	7.3655	chloroplast	GO:0006082 organic acid metabolic process; GO:0006520 cellular amino acid metabolic process; GO:0006536 glutamate metabolic process; GO:0006541 glutamine metabolic process; GO:0006807 nitrogen compound metabolic process; GO:0006950 response to stress; GO:0006970 response to osmotic stress; GO:0007568 aging; GO:0008152 metabolic process; GO:0009064 glutamine family amino acid metabolic process; GO…	GO:0005576 extracellular region; GO:0005622 intracellular; GO:0005623 cell; GO:0005737 cytoplasm; GO:0005739 mitochondrion; GO:0005829 cytosol; GO:0005840 ribosome; GO:0009507 chloroplast; GO:0009526 plastid envelope; GO:0009532 plastid stroma; GO:0009534 chloroplast thylakoid; GO:0009535 chloroplast thylakoid membrane; GO:0009536 plastid; GO:0009570 chloroplast stroma; GO:0009579 thylakoid; GO:0…	GO:0003824 catalytic activity; GO:0004356 glutamate-ammonia ligase activity; GO:0016211 ammonia ligase activity; GO:0016874 ligase activity; GO:0016879 ligase activity, forming carbon-nitrogen bonds; GO:0016880 acid-ammonia (or amide) ligase activity;	K01915	glnA, GLUL; glutamine synthetase [EC:6.3.1.2]	map00220 Arginine biosynthesis; map00250 Alanine, aspartate and glutamate metabolism; map00630 Glyoxylate and dicarboxylate metabolism; map00910 Nitrogen metabolism; map01100 Metabolic pathways; map01230 Biosynthesis of amino acids	PF03951; PF00120	Glutamine synthetase, beta-Grasp domain; Glutamine synthetase, catalytic domain	E	KOG0683	Glutamine synthetase
Gene0005420.1	Glutamine synthetase	323	K	1	EEGGFDVIK(1)K	0.81552	chloroplast	GO:0006082 organic acid metabolic process; GO:0006520 cellular amino acid metabolic process; GO:0006536 glutamate metabolic process; GO:0006541 glutamine metabolic process; GO:0006807 nitrogen compound metabolic process; GO:0006950 response to stress; GO:0006970 response to osmotic stress; GO:0007568 aging; GO:0008152 metabolic process; GO:0009064 glutamine family amino acid metabolic process; GO…	GO:0005576 extracellular region; GO:0005622 intracellular; GO:0005623 cell; GO:0005737 cytoplasm; GO:0005739 mitochondrion; GO:0005829 cytosol; GO:0005840 ribosome; GO:0009507 chloroplast; GO:0009526 plastid envelope; GO:0009532 plastid stroma; GO:0009534 chloroplast thylakoid; GO:0009535 chloroplast thylakoid membrane; GO:0009536 plastid; GO:0009570 chloroplast stroma; GO:0009579 thylakoid; GO:0…	GO:0003824 catalytic activity; GO:0004356 glutamate-ammonia ligase activity; GO:0016211 ammonia ligase activity; GO:0016874 ligase activity; GO:0016879 ligase activity, forming carbon-nitrogen bonds; GO:0016880 acid-ammonia (or amide) ligase activity;	K01915	glnA, GLUL; glutamine synthetase [EC:6.3.1.2]	map00220 Arginine biosynthesis; map00250 Alanine, aspartate and glutamate metabolism; map00630 Glyoxylate and dicarboxylate metabolism; map00910 Nitrogen metabolism; map01100 Metabolic pathways; map01230 Biosynthesis of amino acids	PF03951; PF00120	Glutamine synthetase, beta-Grasp domain; Glutamine synthetase, catalytic domain	E	KOG0683	Glutamine synthetase
Gene0005420.1	Glutamine synthetase	324	K	1	K(1)AILNLSLR	-2.1686	chloroplast	GO:0006082 organic acid metabolic process; GO:0006520 cellular amino acid metabolic process; GO:0006536 glutamate metabolic process; GO:0006541 glutamine metabolic process; GO:0006807 nitrogen compound metabolic process; GO:0006950 response to stress; GO:0006970 response to osmotic stress; GO:0007568 aging; GO:0008152 metabolic process; GO:0009064 glutamine family amino acid metabolic process; GO…	GO:0005576 extracellular region; GO:0005622 intracellular; GO:0005623 cell; GO:0005737 cytoplasm; GO:0005739 mitochondrion; GO:0005829 cytosol; GO:0005840 ribosome; GO:0009507 chloroplast; GO:0009526 plastid envelope; GO:0009532 plastid stroma; GO:0009534 chloroplast thylakoid; GO:0009535 chloroplast thylakoid membrane; GO:0009536 plastid; GO:0009570 chloroplast stroma; GO:0009579 thylakoid; GO:0…	GO:0003824 catalytic activity; GO:0004356 glutamate-ammonia ligase activity; GO:0016211 ammonia ligase activity; GO:0016874 ligase activity; GO:0016879 ligase activity, forming carbon-nitrogen bonds; GO:0016880 acid-ammonia (or amide) ligase activity;	K01915	glnA, GLUL; glutamine synthetase [EC:6.3.1.2]	map00220 Arginine biosynthesis; map00250 Alanine, aspartate and glutamate metabolism; map00630 Glyoxylate and dicarboxylate metabolism; map00910 Nitrogen metabolism; map01100 Metabolic pathways; map01230 Biosynthesis of amino acids	PF03951; PF00120	Glutamine synthetase, beta-Grasp domain; Glutamine synthetase, catalytic domain	E	KOG0683	Glutamine synthetase
Gene0005420.1	Glutamine synthetase	382	K	1	GK(1)GYLEDR	-1.1579	chloroplast	GO:0006082 organic acid metabolic process; GO:0006520 cellular amino acid metabolic process; GO:0006536 glutamate metabolic process; GO:0006541 glutamine metabolic process; GO:0006807 nitrogen compound metabolic process; GO:0006950 response to stress; GO:0006970 response to osmotic stress; GO:0007568 aging; GO:0008152 metabolic process; GO:0009064 glutamine family amino acid metabolic process; GO…	GO:0005576 extracellular region; GO:0005622 intracellular; GO:0005623 cell; GO:0005737 cytoplasm; GO:0005739 mitochondrion; GO:0005829 cytosol; GO:0005840 ribosome; GO:0009507 chloroplast; GO:0009526 plastid envelope; GO:0009532 plastid stroma; GO:0009534 chloroplast thylakoid; GO:0009535 chloroplast thylakoid membrane; GO:0009536 plastid; GO:0009570 chloroplast stroma; GO:0009579 thylakoid; GO:0…	GO:0003824 catalytic activity; GO:0004356 glutamate-ammonia ligase activity; GO:0016211 ammonia ligase activity; GO:0016874 ligase activity; GO:0016879 ligase activity, forming carbon-nitrogen bonds; GO:0016880 acid-ammonia (or amide) ligase activity;	K01915	glnA, GLUL; glutamine synthetase [EC:6.3.1.2]	map00220 Arginine biosynthesis; map00250 Alanine, aspartate and glutamate metabolism; map00630 Glyoxylate and dicarboxylate metabolism; map00910 Nitrogen metabolism; map01100 Metabolic pathways; map01230 Biosynthesis of amino acids	PF03951; PF00120	Glutamine synthetase, beta-Grasp domain; Glutamine synthetase, catalytic domain	E	KOG0683	Glutamine synthetase
Gene0005420.1	Glutamine synthetase	351	K	1	LTGK(1)HETASIDQFSWGVANR	1.4695	chloroplast	GO:0006082 organic acid metabolic process; GO:0006520 cellular amino acid metabolic process; GO:0006536 glutamate metabolic process; GO:0006541 glutamine metabolic process; GO:0006807 nitrogen compound metabolic process; GO:0006950 response to stress; GO:0006970 response to osmotic stress; GO:0007568 aging; GO:0008152 metabolic process; GO:0009064 glutamine family amino acid metabolic process; GO…	GO:0005576 extracellular region; GO:0005622 intracellular; GO:0005623 cell; GO:0005737 cytoplasm; GO:0005739 mitochondrion; GO:0005829 cytosol; GO:0005840 ribosome; GO:0009507 chloroplast; GO:0009526 plastid envelope; GO:0009532 plastid stroma; GO:0009534 chloroplast thylakoid; GO:0009535 chloroplast thylakoid membrane; GO:0009536 plastid; GO:0009570 chloroplast stroma; GO:0009579 thylakoid; GO:0…	GO:0003824 catalytic activity; GO:0004356 glutamate-ammonia ligase activity; GO:0016211 ammonia ligase activity; GO:0016874 ligase activity; GO:0016879 ligase activity, forming carbon-nitrogen bonds; GO:0016880 acid-ammonia (or amide) ligase activity;	K01915	glnA, GLUL; glutamine synthetase [EC:6.3.1.2]	map00220 Arginine biosynthesis; map00250 Alanine, aspartate and glutamate metabolism; map00630 Glyoxylate and dicarboxylate metabolism; map00910 Nitrogen metabolism; map01100 Metabolic pathways; map01230 Biosynthesis of amino acids	PF03951; PF00120	Glutamine synthetase, beta-Grasp domain; Glutamine synthetase, catalytic domain	E	KOG0683	Glutamine synthetase
Gene0005420.1	Glutamine synthetase	98	K	1	TLEK(1)PVEDPSELPK	-1.8306	chloroplast	GO:0006082 organic acid metabolic process; GO:0006520 cellular amino acid metabolic process; GO:0006536 glutamate metabolic process; GO:0006541 glutamine metabolic process; GO:0006807 nitrogen compound metabolic process; GO:0006950 response to stress; GO:0006970 response to osmotic stress; GO:0007568 aging; GO:0008152 metabolic process; GO:0009064 glutamine family amino acid metabolic process; GO…	GO:0005576 extracellular region; GO:0005622 intracellular; GO:0005623 cell; GO:0005737 cytoplasm; GO:0005739 mitochondrion; GO:0005829 cytosol; GO:0005840 ribosome; GO:0009507 chloroplast; GO:0009526 plastid envelope; GO:0009532 plastid stroma; GO:0009534 chloroplast thylakoid; GO:0009535 chloroplast thylakoid membrane; GO:0009536 plastid; GO:0009570 chloroplast stroma; GO:0009579 thylakoid; GO:0…	GO:0003824 catalytic activity; GO:0004356 glutamate-ammonia ligase activity; GO:0016211 ammonia ligase activity; GO:0016874 ligase activity; GO:0016879 ligase activity, forming carbon-nitrogen bonds; GO:0016880 acid-ammonia (or amide) ligase activity;	K01915	glnA, GLUL; glutamine synthetase [EC:6.3.1.2]	map00220 Arginine biosynthesis; map00250 Alanine, aspartate and glutamate metabolism; map00630 Glyoxylate and dicarboxylate metabolism; map00910 Nitrogen metabolism; map01100 Metabolic pathways; map01230 Biosynthesis of amino acids	PF03951; PF00120	Glutamine synthetase, beta-Grasp domain; Glutamine synthetase, catalytic domain	E	KOG0683	Glutamine synthetase
Gene0005420.1	Glutamine synthetase	69	K	1	VESLLNLDTK(1)PFTDR	1.6104	chloroplast	GO:0006082 organic acid metabolic process; GO:0006520 cellular amino acid metabolic process; GO:0006536 glutamate metabolic process; GO:0006541 glutamine metabolic process; GO:0006807 nitrogen compound metabolic process; GO:0006950 response to stress; GO:0006970 response to osmotic stress; GO:0007568 aging; GO:0008152 metabolic process; GO:0009064 glutamine family amino acid metabolic process; GO…	GO:0005576 extracellular region; GO:0005622 intracellular; GO:0005623 cell; GO:0005737 cytoplasm; GO:0005739 mitochondrion; GO:0005829 cytosol; GO:0005840 ribosome; GO:0009507 chloroplast; GO:0009526 plastid envelope; GO:0009532 plastid stroma; GO:0009534 chloroplast thylakoid; GO:0009535 chloroplast thylakoid membrane; GO:0009536 plastid; GO:0009570 chloroplast stroma; GO:0009579 thylakoid; GO:0…	GO:0003824 catalytic activity; GO:0004356 glutamate-ammonia ligase activity; GO:0016211 ammonia ligase activity; GO:0016874 ligase activity; GO:0016879 ligase activity, forming carbon-nitrogen bonds; GO:0016880 acid-ammonia (or amide) ligase activity;	K01915	glnA, GLUL; glutamine synthetase [EC:6.3.1.2]	map00220 Arginine biosynthesis; map00250 Alanine, aspartate and glutamate metabolism; map00630 Glyoxylate and dicarboxylate metabolism; map00910 Nitrogen metabolism; map01100 Metabolic pathways; map01230 Biosynthesis of amino acids	PF03951; PF00120	Glutamine synthetase, beta-Grasp domain; Glutamine synthetase, catalytic domain	E	KOG0683	Glutamine synthetase
Gene0005530.1	BnaA09g39370D protein	98	K	1	IVPNSAVK(1)FFSYEQASK	-0.024944	cytoplasm				K14684	SLC25A23S; solute carrier family 25 (mitochondrial phosphate transporter), member 23/24/25/41				C	KOG0752	Mitochondrial solute carrier protein
Gene0008940.1	Succinate-semialdehyde dehydrogenase	442	K	1	FK(1)TEEDAIR	2.5777	mitochondria	GO:0001505 regulation of neurotransmitter levels; GO:0006082 organic acid metabolic process; GO:0006105 succinate metabolic process; GO:0006520 cellular amino acid metabolic process; GO:0006536 glutamate metabolic process; GO:0006538 glutamate catabolic process; GO:0006540 glutamate decarboxylation to succinate; GO:0006807 nitrogen compound metabolic process; GO:0006950 response to stress; GO:000…	GO:0005622 intracellular; GO:0005623 cell; GO:0005737 cytoplasm; GO:0005739 mitochondrion; GO:0005759 mitochondrial matrix; GO:0009507 chloroplast; GO:0009532 plastid stroma; GO:0009536 plastid; GO:0009570 chloroplast stroma; GO:0031974 membrane-enclosed lumen; GO:0043226 organelle; GO:0043227 membrane-bounded organelle; GO:0043229 intracellular organelle; GO:0043231 intracellular membrane-bounde…	GO:0000166 nucleotide binding; GO:0003824 catalytic activity; GO:0004777 succinate-semialdehyde dehydrogenase (NAD+) activity; GO:0005488 binding; GO:0005507 copper ion binding; GO:0016491 oxidoreductase activity; GO:0016620 oxidoreductase activity, acting on the aldehyde or oxo group of donors, NAD or NADP as acceptor; GO:0016903 oxidoreductase activity, acting on the aldehyde or oxo group of do…	K17761	SSADH; succinate-semialdehyde dehydrogenase, mitochondrial [EC:1.2.1.24]	map00250 Alanine, aspartate and glutamate metabolism; map00650 Butanoate metabolism; map01100 Metabolic pathways			C	KOG2451	Aldehyde dehydrogenase
Gene0008940.1	Succinate-semialdehyde dehydrogenase	394	K	1	VESFVQDAVSK(1)GAK	-0.17428	mitochondria	GO:0001505 regulation of neurotransmitter levels; GO:0006082 organic acid metabolic process; GO:0006105 succinate metabolic process; GO:0006520 cellular amino acid metabolic process; GO:0006536 glutamate metabolic process; GO:0006538 glutamate catabolic process; GO:0006540 glutamate decarboxylation to succinate; GO:0006807 nitrogen compound metabolic process; GO:0006950 response to stress; GO:000…	GO:0005622 intracellular; GO:0005623 cell; GO:0005737 cytoplasm; GO:0005739 mitochondrion; GO:0005759 mitochondrial matrix; GO:0009507 chloroplast; GO:0009532 plastid stroma; GO:0009536 plastid; GO:0009570 chloroplast stroma; GO:0031974 membrane-enclosed lumen; GO:0043226 organelle; GO:0043227 membrane-bounded organelle; GO:0043229 intracellular organelle; GO:0043231 intracellular membrane-bounde…	GO:0000166 nucleotide binding; GO:0003824 catalytic activity; GO:0004777 succinate-semialdehyde dehydrogenase (NAD+) activity; GO:0005488 binding; GO:0005507 copper ion binding; GO:0016491 oxidoreductase activity; GO:0016620 oxidoreductase activity, acting on the aldehyde or oxo group of donors, NAD or NADP as acceptor; GO:0016903 oxidoreductase activity, acting on the aldehyde or oxo group of do…	K17761	SSADH; succinate-semialdehyde dehydrogenase, mitochondrial [EC:1.2.1.24]	map00250 Alanine, aspartate and glutamate metabolism; map00650 Butanoate metabolism; map01100 Metabolic pathways			C	KOG2451	Aldehyde dehydrogenase
Gene0009350.1	BnaA05g14610D protein	277	K	1	VK(1)LENVK	1.2616	nucleus
Gene0011240.1	FBPase domain-containing protein	308	K	1	EK(1)GIFTNVTSPTAK	-0.88356	chloroplast	GO:0000271 polysaccharide biosynthetic process; GO:0005975 carbohydrate metabolic process; GO:0005976 polysaccharide metabolic process; GO:0005982 starch metabolic process; GO:0005984 disaccharide metabolic process; GO:0005985 sucrose metabolic process; GO:0005986 sucrose biosynthetic process; GO:0005996 monosaccharide metabolic process; GO:0006000 fructose metabolic process; GO:0006002 fructose …	GO:0005576 extracellular region; GO:0005622 intracellular; GO:0005623 cell; GO:0005737 cytoplasm; GO:0009507 chloroplast; GO:0009526 plastid envelope; GO:0009532 plastid stroma; GO:0009536 plastid; GO:0009570 chloroplast stroma; GO:0009579 thylakoid; GO:0009941 chloroplast envelope; GO:0031967 organelle envelope; GO:0031975 envelope; GO:0043226 organelle; GO:0043227 membrane-bounded organelle; GO…	GO:0003824 catalytic activity; GO:0016787 hydrolase activity; GO:0016788 hydrolase activity, acting on ester bonds; GO:0016791 phosphatase activity; GO:0019203 carbohydrate phosphatase activity; GO:0042132 fructose 1,6-bisphosphate 1-phosphatase activity; GO:0042578 phosphoric ester hydrolase activity; GO:0050278 sedoheptulose-bisphosphatase activity; GO:0050308 sugar-phosphatase activity;	K01100	E3.1.3.37; sedoheptulose-bisphosphatase [EC:3.1.3.37]	map00710 Carbon fixation in photosynthetic organisms; map01100 Metabolic pathways; map01200 Carbon metabolism	PF00316	Fructose-1-6-bisphosphatase	G	KOG1458	Fructose-1,6-bisphosphatase
Gene0011240.1	FBPase domain-containing protein	320	K	1	GIFTNVTSPTAK(1)AK	0.68625	chloroplast	GO:0000271 polysaccharide biosynthetic process; GO:0005975 carbohydrate metabolic process; GO:0005976 polysaccharide metabolic process; GO:0005982 starch metabolic process; GO:0005984 disaccharide metabolic process; GO:0005985 sucrose metabolic process; GO:0005986 sucrose biosynthetic process; GO:0005996 monosaccharide metabolic process; GO:0006000 fructose metabolic process; GO:0006002 fructose …	GO:0005576 extracellular region; GO:0005622 intracellular; GO:0005623 cell; GO:0005737 cytoplasm; GO:0009507 chloroplast; GO:0009526 plastid envelope; GO:0009532 plastid stroma; GO:0009536 plastid; GO:0009570 chloroplast stroma; GO:0009579 thylakoid; GO:0009941 chloroplast envelope; GO:0031967 organelle envelope; GO:0031975 envelope; GO:0043226 organelle; GO:0043227 membrane-bounded organelle; GO…	GO:0003824 catalytic activity; GO:0016787 hydrolase activity; GO:0016788 hydrolase activity, acting on ester bonds; GO:0016791 phosphatase activity; GO:0019203 carbohydrate phosphatase activity; GO:0042132 fructose 1,6-bisphosphate 1-phosphatase activity; GO:0042578 phosphoric ester hydrolase activity; GO:0050278 sedoheptulose-bisphosphatase activity; GO:0050308 sugar-phosphatase activity;	K01100	E3.1.3.37; sedoheptulose-bisphosphatase [EC:3.1.3.37]	map00710 Carbon fixation in photosynthetic organisms; map01100 Metabolic pathways; map01200 Carbon metabolism	PF00316	Fructose-1-6-bisphosphatase	G	KOG1458	Fructose-1,6-bisphosphatase
Gene0011240.1	FBPase domain-containing protein	369	K	1	TQVAYGSK(1)NEIIR	-0.87536	chloroplast	GO:0000271 polysaccharide biosynthetic process; GO:0005975 carbohydrate metabolic process; GO:0005976 polysaccharide metabolic process; GO:0005982 starch metabolic process; GO:0005984 disaccharide metabolic process; GO:0005985 sucrose metabolic process; GO:0005986 sucrose biosynthetic process; GO:0005996 monosaccharide metabolic process; GO:0006000 fructose metabolic process; GO:0006002 fructose …	GO:0005576 extracellular region; GO:0005622 intracellular; GO:0005623 cell; GO:0005737 cytoplasm; GO:0009507 chloroplast; GO:0009526 plastid envelope; GO:0009532 plastid stroma; GO:0009536 plastid; GO:0009570 chloroplast stroma; GO:0009579 thylakoid; GO:0009941 chloroplast envelope; GO:0031967 organelle envelope; GO:0031975 envelope; GO:0043226 organelle; GO:0043227 membrane-bounded organelle; GO…	GO:0003824 catalytic activity; GO:0016787 hydrolase activity; GO:0016788 hydrolase activity, acting on ester bonds; GO:0016791 phosphatase activity; GO:0019203 carbohydrate phosphatase activity; GO:0042132 fructose 1,6-bisphosphate 1-phosphatase activity; GO:0042578 phosphoric ester hydrolase activity; GO:0050278 sedoheptulose-bisphosphatase activity; GO:0050308 sugar-phosphatase activity;	K01100	E3.1.3.37; sedoheptulose-bisphosphatase [EC:3.1.3.37]	map00710 Carbon fixation in photosynthetic organisms; map01100 Metabolic pathways; map01200 Carbon metabolism	PF00316	Fructose-1-6-bisphosphatase	G	KOG1458	Fructose-1,6-bisphosphatase
Gene0011600.1	ATPase_AAA_core domain-containing protein	219	K	1	EAADMIK(1)K	-0.12537	chloroplast	GO:0001101 response to acid chemical; GO:0006950 response to stress; GO:0006952 defense response; GO:0007275 multicellular organism development; GO:0007568 aging; GO:0009266 response to temperature stimulus; GO:0009314 response to radiation; GO:0009409 response to cold; GO:0009416 response to light stimulus; GO:0009605 response to external stimulus; GO:0009607 response to biotic stimulus; GO:0009…	GO:0005576 extracellular region; GO:0005618 cell wall; GO:0005622 intracellular; GO:0005623 cell; GO:0005634 nucleus; GO:0005737 cytoplasm; GO:0009507 chloroplast; GO:0009526 plastid envelope; GO:0009532 plastid stroma; GO:0009534 chloroplast thylakoid; GO:0009535 chloroplast thylakoid membrane; GO:0009536 plastid; GO:0009570 chloroplast stroma; GO:0009579 thylakoid; GO:0009941 chloroplast envelo…	GO:0000166 nucleotide binding; GO:0005488 binding; GO:0005524 ATP binding; GO:0008047 enzyme activator activity; GO:0008144 drug binding; GO:0017076 purine nucleotide binding; GO:0030234 enzyme regulator activity; GO:0030554 adenyl nucleotide binding; GO:0032553 ribonucleotide binding; GO:0032555 purine ribonucleotide binding; GO:0032559 adenyl ribonucleotide binding; GO:0035639 purine ribonucleo…				PF00004	ATPase family associated with various cellular activities (AAA)	O	KOG0651	26S proteasome regulatory complex, ATPase RPT4
Gene0011600.1	ATPase_AAA_core domain-containing protein	369	K	1	FVEGLGVEK(1)IGK	0.16726	chloroplast	GO:0001101 response to acid chemical; GO:0006950 response to stress; GO:0006952 defense response; GO:0007275 multicellular organism development; GO:0007568 aging; GO:0009266 response to temperature stimulus; GO:0009314 response to radiation; GO:0009409 response to cold; GO:0009416 response to light stimulus; GO:0009605 response to external stimulus; GO:0009607 response to biotic stimulus; GO:0009…	GO:0005576 extracellular region; GO:0005618 cell wall; GO:0005622 intracellular; GO:0005623 cell; GO:0005634 nucleus; GO:0005737 cytoplasm; GO:0009507 chloroplast; GO:0009526 plastid envelope; GO:0009532 plastid stroma; GO:0009534 chloroplast thylakoid; GO:0009535 chloroplast thylakoid membrane; GO:0009536 plastid; GO:0009570 chloroplast stroma; GO:0009579 thylakoid; GO:0009941 chloroplast envelo…	GO:0000166 nucleotide binding; GO:0005488 binding; GO:0005524 ATP binding; GO:0008047 enzyme activator activity; GO:0008144 drug binding; GO:0017076 purine nucleotide binding; GO:0030234 enzyme regulator activity; GO:0030554 adenyl nucleotide binding; GO:0032553 ribonucleotide binding; GO:0032555 purine ribonucleotide binding; GO:0032559 adenyl ribonucleotide binding; GO:0035639 purine ribonucleo…				PF00004	ATPase family associated with various cellular activities (AAA)	O	KOG0651	26S proteasome regulatory complex, ATPase RPT4
Gene0013920.1	Glycine cleavage system H protein	157	K	1	EYTK(1)FCEEEDAAH	0.15275	mitochondria		GO:0005622 intracellular; GO:0005623 cell; GO:0005737 cytoplasm; GO:0005739 mitochondrion; GO:0009507 chloroplast; GO:0009536 plastid; GO:0043226 organelle; GO:0043227 membrane-bounded organelle; GO:0043229 intracellular organelle; GO:0043231 intracellular membrane-bounded organelle;		K02437	gcvH, GCSH; glycine cleavage system H protein	map00260 Glycine, serine and threonine metabolism; map00630 Glyoxylate and dicarboxylate metabolism; map01100 Metabolic pathways; map01110 Biosynthesis of secondary metabolites; map01200 Carbon metabolism	PF01597	Glycine cleavage H-protein	E	KOG3373	Glycine cleavage system H protein (lipoate-binding)
Gene0013920.1	Glycine cleavage system H protein	153	K	0.999999	VKPSNPTELESLMGPK(1)EYTK	0.16653	mitochondria		GO:0005622 intracellular; GO:0005623 cell; GO:0005737 cytoplasm; GO:0005739 mitochondrion; GO:0009507 chloroplast; GO:0009536 plastid; GO:0043226 organelle; GO:0043227 membrane-bounded organelle; GO:0043229 intracellular organelle; GO:0043231 intracellular membrane-bounded organelle;		K02437	gcvH, GCSH; glycine cleavage system H protein	map00260 Glycine, serine and threonine metabolism; map00630 Glyoxylate and dicarboxylate metabolism; map01100 Metabolic pathways; map01110 Biosynthesis of secondary metabolites; map01200 Carbon metabolism	PF01597	Glycine cleavage H-protein	E	KOG3373	Glycine cleavage system H protein (lipoate-binding)
Gene0014310.1	Glyceraldehyde-3-phosphate dehydrogenase	232	K	1	TVDGPSMK(1)DWR	-0.2011	cytoplasm	GO:0000003 reproduction; GO:0000302 response to reactive oxygen species; GO:0003006 developmental process involved in reproduction; GO:0005975 carbohydrate metabolic process; GO:0005996 monosaccharide metabolic process; GO:0006006 glucose metabolic process; GO:0006082 organic acid metabolic process; GO:0006090 pyruvate metabolic process; GO:0006091 generation of precursor metabolites and energy; …	GO:0005576 extracellular region; GO:0005618 cell wall; GO:0005622 intracellular; GO:0005623 cell; GO:0005634 nucleus; GO:0005730 nucleolus; GO:0005737 cytoplasm; GO:0005739 mitochondrion; GO:0005740 mitochondrial envelope; GO:0005773 vacuole; GO:0005774 vacuolar membrane; GO:0005777 peroxisome; GO:0005829 cytosol; GO:0005886 plasma membrane; GO:0005911 cell-cell junction; GO:0009506 plasmodesma; …	GO:0003824 catalytic activity; GO:0004365 glyceraldehyde-3-phosphate dehydrogenase (NAD+) (phosphorylating) activity; GO:0005488 binding; GO:0005507 copper ion binding; GO:0008270 zinc ion binding; GO:0008886 glyceraldehyde-3-phosphate dehydrogenase (NADP+) (non-phosphorylating) activity; GO:0016491 oxidoreductase activity; GO:0016620 oxidoreductase activity, acting on the aldehyde or oxo group o…	K00134	GAPDH, gapA; glyceraldehyde 3-phosphate dehydrogenase [EC:1.2.1.12]	map00010 Glycolysis / Gluconeogenesis; map00710 Carbon fixation in photosynthetic organisms; map01100 Metabolic pathways; map01110 Biosynthesis of secondary metabolites; map01200 Carbon metabolism; map01230 Biosynthesis of amino acids	PF00044; PF02800	Glyceraldehyde 3-phosphate dehydrogenase, NAD binding domain; Glyceraldehyde 3-phosphate dehydrogenase, C-terminal domain	G	KOG0657	Glyceraldehyde 3-phosphate dehydrogenase
Gene0014310.1	Glyceraldehyde-3-phosphate dehydrogenase	253	K	1	AASFNIIPSSTGAAK(1)AVGK	0.41678	cytoplasm	GO:0000003 reproduction; GO:0000302 response to reactive oxygen species; GO:0003006 developmental process involved in reproduction; GO:0005975 carbohydrate metabolic process; GO:0005996 monosaccharide metabolic process; GO:0006006 glucose metabolic process; GO:0006082 organic acid metabolic process; GO:0006090 pyruvate metabolic process; GO:0006091 generation of precursor metabolites and energy; …	GO:0005576 extracellular region; GO:0005618 cell wall; GO:0005622 intracellular; GO:0005623 cell; GO:0005634 nucleus; GO:0005730 nucleolus; GO:0005737 cytoplasm; GO:0005739 mitochondrion; GO:0005740 mitochondrial envelope; GO:0005773 vacuole; GO:0005774 vacuolar membrane; GO:0005777 peroxisome; GO:0005829 cytosol; GO:0005886 plasma membrane; GO:0005911 cell-cell junction; GO:0009506 plasmodesma; …	GO:0003824 catalytic activity; GO:0004365 glyceraldehyde-3-phosphate dehydrogenase (NAD+) (phosphorylating) activity; GO:0005488 binding; GO:0005507 copper ion binding; GO:0008270 zinc ion binding; GO:0008886 glyceraldehyde-3-phosphate dehydrogenase (NADP+) (non-phosphorylating) activity; GO:0016491 oxidoreductase activity; GO:0016620 oxidoreductase activity, acting on the aldehyde or oxo group o…	K00134	GAPDH, gapA; glyceraldehyde 3-phosphate dehydrogenase [EC:1.2.1.12]	map00010 Glycolysis / Gluconeogenesis; map00710 Carbon fixation in photosynthetic organisms; map01100 Metabolic pathways; map01110 Biosynthesis of secondary metabolites; map01200 Carbon metabolism; map01230 Biosynthesis of amino acids	PF00044; PF02800	Glyceraldehyde 3-phosphate dehydrogenase, NAD binding domain; Glyceraldehyde 3-phosphate dehydrogenase, C-terminal domain	G	KOG0657	Glyceraldehyde 3-phosphate dehydrogenase
Gene0014310.1	Glyceraldehyde-3-phosphate dehydrogenase	297	K	1	AATYDEIK(1)K	-1.8115	cytoplasm	GO:0000003 reproduction; GO:0000302 response to reactive oxygen species; GO:0003006 developmental process involved in reproduction; GO:0005975 carbohydrate metabolic process; GO:0005996 monosaccharide metabolic process; GO:0006006 glucose metabolic process; GO:0006082 organic acid metabolic process; GO:0006090 pyruvate metabolic process; GO:0006091 generation of precursor metabolites and energy; …	GO:0005576 extracellular region; GO:0005618 cell wall; GO:0005622 intracellular; GO:0005623 cell; GO:0005634 nucleus; GO:0005730 nucleolus; GO:0005737 cytoplasm; GO:0005739 mitochondrion; GO:0005740 mitochondrial envelope; GO:0005773 vacuole; GO:0005774 vacuolar membrane; GO:0005777 peroxisome; GO:0005829 cytosol; GO:0005886 plasma membrane; GO:0005911 cell-cell junction; GO:0009506 plasmodesma; …	GO:0003824 catalytic activity; GO:0004365 glyceraldehyde-3-phosphate dehydrogenase (NAD+) (phosphorylating) activity; GO:0005488 binding; GO:0005507 copper ion binding; GO:0008270 zinc ion binding; GO:0008886 glyceraldehyde-3-phosphate dehydrogenase (NADP+) (non-phosphorylating) activity; GO:0016491 oxidoreductase activity; GO:0016620 oxidoreductase activity, acting on the aldehyde or oxo group o…	K00134	GAPDH, gapA; glyceraldehyde 3-phosphate dehydrogenase [EC:1.2.1.12]	map00010 Glycolysis / Gluconeogenesis; map00710 Carbon fixation in photosynthetic organisms; map01100 Metabolic pathways; map01110 Biosynthesis of secondary metabolites; map01200 Carbon metabolism; map01230 Biosynthesis of amino acids	PF00044; PF02800	Glyceraldehyde 3-phosphate dehydrogenase, NAD binding domain; Glyceraldehyde 3-phosphate dehydrogenase, C-terminal domain	G	KOG0657	Glyceraldehyde 3-phosphate dehydrogenase
Gene0014310.1	Glyceraldehyde-3-phosphate dehydrogenase	307	K	0.999981	AIKEESEGK(1)LK	1.8676	cytoplasm	GO:0000003 reproduction; GO:0000302 response to reactive oxygen species; GO:0003006 developmental process involved in reproduction; GO:0005975 carbohydrate metabolic process; GO:0005996 monosaccharide metabolic process; GO:0006006 glucose metabolic process; GO:0006082 organic acid metabolic process; GO:0006090 pyruvate metabolic process; GO:0006091 generation of precursor metabolites and energy; …	GO:0005576 extracellular region; GO:0005618 cell wall; GO:0005622 intracellular; GO:0005623 cell; GO:0005634 nucleus; GO:0005730 nucleolus; GO:0005737 cytoplasm; GO:0005739 mitochondrion; GO:0005740 mitochondrial envelope; GO:0005773 vacuole; GO:0005774 vacuolar membrane; GO:0005777 peroxisome; GO:0005829 cytosol; GO:0005886 plasma membrane; GO:0005911 cell-cell junction; GO:0009506 plasmodesma; …	GO:0003824 catalytic activity; GO:0004365 glyceraldehyde-3-phosphate dehydrogenase (NAD+) (phosphorylating) activity; GO:0005488 binding; GO:0005507 copper ion binding; GO:0008270 zinc ion binding; GO:0008886 glyceraldehyde-3-phosphate dehydrogenase (NADP+) (non-phosphorylating) activity; GO:0016491 oxidoreductase activity; GO:0016620 oxidoreductase activity, acting on the aldehyde or oxo group o…	K00134	GAPDH, gapA; glyceraldehyde 3-phosphate dehydrogenase [EC:1.2.1.12]	map00010 Glycolysis / Gluconeogenesis; map00710 Carbon fixation in photosynthetic organisms; map01100 Metabolic pathways; map01110 Biosynthesis of secondary metabolites; map01200 Carbon metabolism; map01230 Biosynthesis of amino acids	PF00044; PF02800	Glyceraldehyde 3-phosphate dehydrogenase, NAD binding domain; Glyceraldehyde 3-phosphate dehydrogenase, C-terminal domain	G	KOG0657	Glyceraldehyde 3-phosphate dehydrogenase
Gene0016330.1	ATP synthase subunit beta	410	K	1	IVGEEHYETAQQVK(1)QTLQR	1.6446	chloroplast		GO:0005622 intracellular; GO:0005623 cell; GO:0005737 cytoplasm; GO:0009536 plastid; GO:0043226 organelle; GO:0043227 membrane-bounded organelle; GO:0043229 intracellular organelle; GO:0043231 intracellular membrane-bounded organelle;		K02112	ATPF1B, atpD; F-type H+/Na+-transporting ATPase subunit beta [EC:7.1.2.2 7.2.2.1]	map00190 Oxidative phosphorylation; map00195 Photosynthesis; map01100 Metabolic pathways	PF02874; PF00006; PF02823; PF00401	ATP synthase alpha/beta family, beta-barrel domain; ATP synthase alpha/beta family, nucleotide-binding domain; ATP synthase, Delta/Epsilon chain, beta-sandwich domain; ATP synthase, Delta/Epsilon chain, long alpha-helix domain	C	KOG1758	Mitochondrial F1F0-ATP synthase, subunit delta/ATP16
Gene0017410.1	BnaA09g13300D protein	291	K	1	LYAGVK(1)FQPK	-0.46499	cytoplasm	GO:0000302 response to reactive oxygen species; GO:0001101 response to acid chemical; GO:0006950 response to stress; GO:0006970 response to osmotic stress; GO:0006979 response to oxidative stress; GO:0008152 metabolic process; GO:0009058 biosynthetic process; GO:0009593 detection of chemical stimulus; GO:0009628 response to abiotic stimulus; GO:0009651 response to salt stress; GO:0009692 ethylene…	GO:0005618 cell wall; GO:0005622 intracellular; GO:0005623 cell; GO:0005737 cytoplasm; GO:0005783 endoplasmic reticulum; GO:0005794 Golgi apparatus; GO:0005829 cytosol; GO:0005886 plasma membrane; GO:0005911 cell-cell junction; GO:0009506 plasmodesma; GO:0012505 endomembrane system; GO:0016020 membrane; GO:0030054 cell junction; GO:0030312 external encapsulating structure; GO:0043226 organelle; G…	GO:0003824 catalytic activity; GO:0005488 binding; GO:0005507 copper ion binding; GO:0009815 1-aminocyclopropane-1-carboxylate oxidase activity; GO:0016491 oxidoreductase activity; GO:0016638 oxidoreductase activity, acting on the CH-NH2 group of donors; GO:0016641 oxidoreductase activity, acting on the CH-NH2 group of donors, oxygen as acceptor; GO:0043167 ion binding; GO:0043169 cation binding;…	K05933	E1.14.17.4; aminocyclopropanecarboxylate oxidase [EC:1.14.17.4]	map00270 Cysteine and methionine metabolism; map01100 Metabolic pathways; map01110 Biosynthesis of secondary metabolites	PF03171	2OG-Fe(II) oxygenase superfamily	Q	KOG0143	Iron/ascorbate family oxidoreductases
Gene0017600.1	PSRP2	178	K	1	VVSAK(1)VSR	2.2165	chloroplast				K13126	PABPC; polyadenylate-binding protein	map03013 RNA transport; map03015 mRNA surveillance pathway; map03018 RNA degradation	PF00076	RNA recognition motif. (a.k.a. RRM, RBD, or RNP domain)	A	KOG0118	FOG: RRM domain
Gene0019260.1	Heat shock 70 kDa protein 6, chloroplastic	313	K	1	VVDWLASNFK(1)K	-0.7526	chloroplast	GO:0006605 protein targeting; GO:0006810 transport; GO:0006886 intracellular protein transport; GO:0006950 response to stress; GO:0008104 protein localization; GO:0009266 response to temperature stimulus; GO:0009409 response to cold; GO:0009628 response to abiotic stimulus; GO:0010035 response to inorganic substance; GO:0010038 response to metal ion; GO:0015031 protein transport; GO:0015833 pepti…	GO:0005622 intracellular; GO:0005623 cell; GO:0005634 nucleus; GO:0005737 cytoplasm; GO:0005739 mitochondrion; GO:0009507 chloroplast; GO:0009526 plastid envelope; GO:0009532 plastid stroma; GO:0009536 plastid; GO:0009570 chloroplast stroma; GO:0009579 thylakoid; GO:0009941 chloroplast envelope; GO:0031967 organelle envelope; GO:0031975 envelope; GO:0043226 organelle; GO:0043227 membrane-bounded …	GO:0000166 nucleotide binding; GO:0005488 binding; GO:0005524 ATP binding; GO:0008144 drug binding; GO:0017076 purine nucleotide binding; GO:0030554 adenyl nucleotide binding; GO:0032553 ribonucleotide binding; GO:0032555 purine ribonucleotide binding; GO:0032559 adenyl ribonucleotide binding; GO:0035639 purine ribonucleoside triphosphate binding; GO:0036094 small molecule binding; GO:0043167 ion…	K03283	HSPA1s; heat shock 70kDa protein 1/2/6/8	map03040 Spliceosome; map04141 Protein processing in endoplasmic reticulum; map04144 Endocytosis			O	KOG0102	Molecular chaperones mortalin/PBP74/GRP75, HSP70 superfamily
Gene0023780.1	CN hydrolase domain-containing protein	46	K	1	LVLLSEMWNTPYTK(1)GSFR	-1.756	cytoplasm				K13566	NIT2, yafV; omega-amidase [EC:3.5.1.3]	map00250 Alanine, aspartate and glutamate metabolism; map01100 Metabolic pathways			E	KOG0806	Carbon-nitrogen hydrolase
Gene0037100.1	Multifunctional fusion protein	737	K	1	ALNDHHVLLEGTLLK(1)PNMVTPGSDSAK	0.20791	cytoplasm	GO:0006139 nucleobase-containing compound metabolic process; GO:0006206 pyrimidine nucleobase metabolic process; GO:0006213 pyrimidine nucleoside metabolic process; GO:0006220 pyrimidine nucleotide metabolic process; GO:0006221 pyrimidine nucleotide biosynthetic process; GO:0006222 UMP biosynthetic process; GO:0006725 cellular aromatic compound metabolic process; GO:0006753 nucleoside phosphate m…	GO:0005622 intracellular; GO:0005623 cell; GO:0005737 cytoplasm; GO:0005829 cytosol;	GO:0003824 catalytic activity; GO:0004849 uridine kinase activity; GO:0016301 kinase activity; GO:0016740 transferase activity; GO:0016772 transferase activity, transferring phosphorus-containing groups; GO:0019205 nucleobase-containing compound kinase activity; GO:0019206 nucleoside kinase activity;	K00876	udk, UCK; uridine kinase [EC:2.7.1.48]	map00240 Pyrimidine metabolism; map01100 Metabolic pathways	PF00485; PF00274	Phosphoribulokinase / Uridine kinase family; Fructose-bisphosphate aldolase class-I	F	KOG4203	Armadillo/beta-Catenin/plakoglobin
Gene0037100.1	Multifunctional fusion protein	818	K	1	ALQQSTLK(1)AWGGK	-1.1476	cytoplasm	GO:0006139 nucleobase-containing compound metabolic process; GO:0006206 pyrimidine nucleobase metabolic process; GO:0006213 pyrimidine nucleoside metabolic process; GO:0006220 pyrimidine nucleotide metabolic process; GO:0006221 pyrimidine nucleotide biosynthetic process; GO:0006222 UMP biosynthetic process; GO:0006725 cellular aromatic compound metabolic process; GO:0006753 nucleoside phosphate m…	GO:0005622 intracellular; GO:0005623 cell; GO:0005737 cytoplasm; GO:0005829 cytosol;	GO:0003824 catalytic activity; GO:0004849 uridine kinase activity; GO:0016301 kinase activity; GO:0016740 transferase activity; GO:0016772 transferase activity, transferring phosphorus-containing groups; GO:0019205 nucleobase-containing compound kinase activity; GO:0019206 nucleoside kinase activity;	K00876	udk, UCK; uridine kinase [EC:2.7.1.48]	map00240 Pyrimidine metabolism; map01100 Metabolic pathways	PF00485; PF00274	Phosphoribulokinase / Uridine kinase family; Fructose-bisphosphate aldolase class-I	F	KOG4203	Armadillo/beta-Catenin/plakoglobin
Gene0037720.1	BnaA05g17880D protein	356	K	1	VIMK(1)LINQGETPTDLSNLQEK	9.701	nucleus									B	KOG2084	Predicted histone tail methylase containing SET domain
Gene0037920.1	Glycerol-3-phosphate dehydrogenase	440	K	1	DHVVFEENPGLVTITGGK(1)WTTYR	2.5777	plasma membrane	GO:0005975 carbohydrate metabolic process; GO:0006066 alcohol metabolic process; GO:0006071 glycerol metabolic process; GO:0006072 glycerol-3-phosphate metabolic process; GO:0006091 generation of precursor metabolites and energy; GO:0006116 NADH oxidation; GO:0006127 glycerophosphate shuttle; GO:0006139 nucleobase-containing compound metabolic process; GO:0006725 cellular aromatic compound metabo…	GO:0005622 intracellular; GO:0005623 cell; GO:0005737 cytoplasm; GO:0005739 mitochondrion; GO:0043226 organelle; GO:0043227 membrane-bounded organelle; GO:0043229 intracellular organelle; GO:0043231 intracellular membrane-bounded organelle;	GO:0003824 catalytic activity; GO:0004368 glycerol-3-phosphate dehydrogenase (quinone) activity; GO:0016491 oxidoreductase activity; GO:0016614 oxidoreductase activity, acting on CH-OH group of donors; GO:0016901 oxidoreductase activity, acting on the CH-OH group of donors, quinone or similar compound as acceptor;	K00111	glpA, glpD; glycerol-3-phosphate dehydrogenase [EC:1.1.5.3]	map00564 Glycerophospholipid metabolism; map01110 Biosynthesis of secondary metabolites	PF01266	FAD dependent oxidoreductase	C	KOG0042	Glycerol-3-phosphate dehydrogenase
Gene0038290.1	histone H3.v1-like	234	K	1	EIAQDFK(1)TDLR	0.63637	nucleus				K11253	H3; histone H3		PF00125	Core histone H2A/H2B/H3/H4	B	KOG1745	Histones H3 and H4
Gene0038290.1	histone H3.v1-like	115	K	1	HAVSEGTK(1)AVTK	8.6769	nucleus				K11253	H3; histone H3		PF00125	Core histone H2A/H2B/H3/H4	B	KOG1745	Histones H3 and H4
Gene0038290.1	histone H3.v1-like	277	K	1	VTIMPK(1)DIQLAR	-0.81775	nucleus				K11253	H3; histone H3		PF00125	Core histone H2A/H2B/H3/H4	B	KOG1745	Histones H3 and H4
Gene0038290.1	histone H3.v1-like	211	K	1	YQK(1)STELLIR	0.89371	nucleus				K11253	H3; histone H3		PF00125	Core histone H2A/H2B/H3/H4	B	KOG1745	Histones H3 and H4
Gene0038850.1	SHSP domain-containing protein	167	K	1	LQEEAK(1)TK	-4.1478	chloroplast									O	KOG0710	Molecular chaperone (small heat-shock protein Hsp26/Hsp42)
Gene0039030.1	BnaC09g43600D protein	336	K	1	SLFK(1)GAGANILR	-0.59623	chloroplast	GO:0006810 transport; GO:0006811 ion transport; GO:0006820 anion transport; GO:0006839 mitochondrial transport; GO:0006855 drug transmembrane transport; GO:0006862 nucleotide transport; GO:0006996 organelle organization; GO:0007005 mitochondrion organization; GO:0007006 mitochondrial membrane organization; GO:0009987 cellular process; GO:0015711 organic anion transport; GO:0015748 organophosphate…	GO:0005622 intracellular; GO:0005623 cell; GO:0005737 cytoplasm; GO:0005739 mitochondrion; GO:0005740 mitochondrial envelope; GO:0005743 mitochondrial inner membrane; GO:0005773 vacuole; GO:0005774 vacuolar membrane; GO:0009507 chloroplast; GO:0009526 plastid envelope; GO:0009536 plastid; GO:0009941 chloroplast envelope; GO:0016020 membrane; GO:0016021 integral component of membrane; GO:0019866 o…	GO:0000295 adenine nucleotide transmembrane transporter activity; GO:0005215 transporter activity; GO:0005346 purine ribonucleotide transmembrane transporter activity; GO:0005347 ATP transmembrane transporter activity; GO:0005471 ATP:ADP antiporter activity; GO:0005488 binding; GO:0005507 copper ion binding; GO:0008509 anion transmembrane transporter activity; GO:0008514 organic anion transmembra…	K05863	SLC25A4S, ANT; solute carrier family 25 (mitochondrial adenine nucleotide translocator), member 4/5/6/31				C	KOG0749	Mitochondrial ADP/ATP carrier proteins
Gene0039030.1	BnaC09g43600D protein	109	K	1	LLIQNQDEMLK(1)AGR	-1.4289	chloroplast	GO:0006810 transport; GO:0006811 ion transport; GO:0006820 anion transport; GO:0006839 mitochondrial transport; GO:0006855 drug transmembrane transport; GO:0006862 nucleotide transport; GO:0006996 organelle organization; GO:0007005 mitochondrion organization; GO:0007006 mitochondrial membrane organization; GO:0009987 cellular process; GO:0015711 organic anion transport; GO:0015748 organophosphate…	GO:0005622 intracellular; GO:0005623 cell; GO:0005737 cytoplasm; GO:0005739 mitochondrion; GO:0005740 mitochondrial envelope; GO:0005743 mitochondrial inner membrane; GO:0005773 vacuole; GO:0005774 vacuolar membrane; GO:0009507 chloroplast; GO:0009526 plastid envelope; GO:0009536 plastid; GO:0009941 chloroplast envelope; GO:0016020 membrane; GO:0016021 integral component of membrane; GO:0019866 o…	GO:0000295 adenine nucleotide transmembrane transporter activity; GO:0005215 transporter activity; GO:0005346 purine ribonucleotide transmembrane transporter activity; GO:0005347 ATP transmembrane transporter activity; GO:0005471 ATP:ADP antiporter activity; GO:0005488 binding; GO:0005507 copper ion binding; GO:0008509 anion transmembrane transporter activity; GO:0008514 organic anion transmembra…	K05863	SLC25A4S, ANT; solute carrier family 25 (mitochondrial adenine nucleotide translocator), member 4/5/6/31				C	KOG0749	Mitochondrial ADP/ATP carrier proteins
Gene0039030.1	BnaC09g43600D protein	365	K	1	LQLLLLGK(1)K	-5.039	chloroplast	GO:0006810 transport; GO:0006811 ion transport; GO:0006820 anion transport; GO:0006839 mitochondrial transport; GO:0006855 drug transmembrane transport; GO:0006862 nucleotide transport; GO:0006996 organelle organization; GO:0007005 mitochondrion organization; GO:0007006 mitochondrial membrane organization; GO:0009987 cellular process; GO:0015711 organic anion transport; GO:0015748 organophosphate…	GO:0005622 intracellular; GO:0005623 cell; GO:0005737 cytoplasm; GO:0005739 mitochondrion; GO:0005740 mitochondrial envelope; GO:0005743 mitochondrial inner membrane; GO:0005773 vacuole; GO:0005774 vacuolar membrane; GO:0009507 chloroplast; GO:0009526 plastid envelope; GO:0009536 plastid; GO:0009941 chloroplast envelope; GO:0016020 membrane; GO:0016021 integral component of membrane; GO:0019866 o…	GO:0000295 adenine nucleotide transmembrane transporter activity; GO:0005215 transporter activity; GO:0005346 purine ribonucleotide transmembrane transporter activity; GO:0005347 ATP transmembrane transporter activity; GO:0005471 ATP:ADP antiporter activity; GO:0005488 binding; GO:0005507 copper ion binding; GO:0008509 anion transmembrane transporter activity; GO:0008514 organic anion transmembra…	K05863	SLC25A4S, ANT; solute carrier family 25 (mitochondrial adenine nucleotide translocator), member 4/5/6/31				C	KOG0749	Mitochondrial ADP/ATP carrier proteins
Gene0039030.1	BnaC09g43600D protein	118	K	1	LSEPYK(1)GIGDCFGR	0.94962	chloroplast	GO:0006810 transport; GO:0006811 ion transport; GO:0006820 anion transport; GO:0006839 mitochondrial transport; GO:0006855 drug transmembrane transport; GO:0006862 nucleotide transport; GO:0006996 organelle organization; GO:0007005 mitochondrion organization; GO:0007006 mitochondrial membrane organization; GO:0009987 cellular process; GO:0015711 organic anion transport; GO:0015748 organophosphate…	GO:0005622 intracellular; GO:0005623 cell; GO:0005737 cytoplasm; GO:0005739 mitochondrion; GO:0005740 mitochondrial envelope; GO:0005743 mitochondrial inner membrane; GO:0005773 vacuole; GO:0005774 vacuolar membrane; GO:0009507 chloroplast; GO:0009526 plastid envelope; GO:0009536 plastid; GO:0009941 chloroplast envelope; GO:0016020 membrane; GO:0016021 integral component of membrane; GO:0019866 o…	GO:0000295 adenine nucleotide transmembrane transporter activity; GO:0005215 transporter activity; GO:0005346 purine ribonucleotide transmembrane transporter activity; GO:0005347 ATP transmembrane transporter activity; GO:0005471 ATP:ADP antiporter activity; GO:0005488 binding; GO:0005507 copper ion binding; GO:0008509 anion transmembrane transporter activity; GO:0008514 organic anion transmembra…	K05863	SLC25A4S, ANT; solute carrier family 25 (mitochondrial adenine nucleotide translocator), member 4/5/6/31				C	KOG0749	Mitochondrial ADP/ATP carrier proteins
Gene0039030.1	BnaC09g43600D protein	314	K	1	MMMTSGEAVK(1)YK	-0.8083	chloroplast	GO:0006810 transport; GO:0006811 ion transport; GO:0006820 anion transport; GO:0006839 mitochondrial transport; GO:0006855 drug transmembrane transport; GO:0006862 nucleotide transport; GO:0006996 organelle organization; GO:0007005 mitochondrion organization; GO:0007006 mitochondrial membrane organization; GO:0009987 cellular process; GO:0015711 organic anion transport; GO:0015748 organophosphate…	GO:0005622 intracellular; GO:0005623 cell; GO:0005737 cytoplasm; GO:0005739 mitochondrion; GO:0005740 mitochondrial envelope; GO:0005743 mitochondrial inner membrane; GO:0005773 vacuole; GO:0005774 vacuolar membrane; GO:0009507 chloroplast; GO:0009526 plastid envelope; GO:0009536 plastid; GO:0009941 chloroplast envelope; GO:0016020 membrane; GO:0016021 integral component of membrane; GO:0019866 o…	GO:0000295 adenine nucleotide transmembrane transporter activity; GO:0005215 transporter activity; GO:0005346 purine ribonucleotide transmembrane transporter activity; GO:0005347 ATP transmembrane transporter activity; GO:0005471 ATP:ADP antiporter activity; GO:0005488 binding; GO:0005507 copper ion binding; GO:0008509 anion transmembrane transporter activity; GO:0008514 organic anion transmembra…	K05863	SLC25A4S, ANT; solute carrier family 25 (mitochondrial adenine nucleotide translocator), member 4/5/6/31				C	KOG0749	Mitochondrial ADP/ATP carrier proteins
Gene0039030.1	BnaC09g43600D protein	316	K	1	YK(1)SSMDAFQQILK	-0.084802	chloroplast	GO:0006810 transport; GO:0006811 ion transport; GO:0006820 anion transport; GO:0006839 mitochondrial transport; GO:0006855 drug transmembrane transport; GO:0006862 nucleotide transport; GO:0006996 organelle organization; GO:0007005 mitochondrion organization; GO:0007006 mitochondrial membrane organization; GO:0009987 cellular process; GO:0015711 organic anion transport; GO:0015748 organophosphate…	GO:0005622 intracellular; GO:0005623 cell; GO:0005737 cytoplasm; GO:0005739 mitochondrion; GO:0005740 mitochondrial envelope; GO:0005743 mitochondrial inner membrane; GO:0005773 vacuole; GO:0005774 vacuolar membrane; GO:0009507 chloroplast; GO:0009526 plastid envelope; GO:0009536 plastid; GO:0009941 chloroplast envelope; GO:0016020 membrane; GO:0016021 integral component of membrane; GO:0019866 o…	GO:0000295 adenine nucleotide transmembrane transporter activity; GO:0005215 transporter activity; GO:0005346 purine ribonucleotide transmembrane transporter activity; GO:0005347 ATP transmembrane transporter activity; GO:0005471 ATP:ADP antiporter activity; GO:0005488 binding; GO:0005507 copper ion binding; GO:0008509 anion transmembrane transporter activity; GO:0008514 organic anion transmembra…	K05863	SLC25A4S, ANT; solute carrier family 25 (mitochondrial adenine nucleotide translocator), member 4/5/6/31				C	KOG0749	Mitochondrial ADP/ATP carrier proteins
Gene0039030.1	BnaC09g43600D protein	327	K	1	SSMDAFQQILK(1)K	0.55513	chloroplast	GO:0006810 transport; GO:0006811 ion transport; GO:0006820 anion transport; GO:0006839 mitochondrial transport; GO:0006855 drug transmembrane transport; GO:0006862 nucleotide transport; GO:0006996 organelle organization; GO:0007005 mitochondrion organization; GO:0007006 mitochondrial membrane organization; GO:0009987 cellular process; GO:0015711 organic anion transport; GO:0015748 organophosphate…	GO:0005622 intracellular; GO:0005623 cell; GO:0005737 cytoplasm; GO:0005739 mitochondrion; GO:0005740 mitochondrial envelope; GO:0005743 mitochondrial inner membrane; GO:0005773 vacuole; GO:0005774 vacuolar membrane; GO:0009507 chloroplast; GO:0009526 plastid envelope; GO:0009536 plastid; GO:0009941 chloroplast envelope; GO:0016020 membrane; GO:0016021 integral component of membrane; GO:0019866 o…	GO:0000295 adenine nucleotide transmembrane transporter activity; GO:0005215 transporter activity; GO:0005346 purine ribonucleotide transmembrane transporter activity; GO:0005347 ATP transmembrane transporter activity; GO:0005471 ATP:ADP antiporter activity; GO:0005488 binding; GO:0005507 copper ion binding; GO:0008509 anion transmembrane transporter activity; GO:0008514 organic anion transmembra…	K05863	SLC25A4S, ANT; solute carrier family 25 (mitochondrial adenine nucleotide translocator), member 4/5/6/31				C	KOG0749	Mitochondrial ADP/ATP carrier proteins
Gene0039030.1	BnaC09g43600D protein	129	K	1	TIK(1)DEGFGSLWR	-0.59614	chloroplast	GO:0006810 transport; GO:0006811 ion transport; GO:0006820 anion transport; GO:0006839 mitochondrial transport; GO:0006855 drug transmembrane transport; GO:0006862 nucleotide transport; GO:0006996 organelle organization; GO:0007005 mitochondrion organization; GO:0007006 mitochondrial membrane organization; GO:0009987 cellular process; GO:0015711 organic anion transport; GO:0015748 organophosphate…	GO:0005622 intracellular; GO:0005623 cell; GO:0005737 cytoplasm; GO:0005739 mitochondrion; GO:0005740 mitochondrial envelope; GO:0005743 mitochondrial inner membrane; GO:0005773 vacuole; GO:0005774 vacuolar membrane; GO:0009507 chloroplast; GO:0009526 plastid envelope; GO:0009536 plastid; GO:0009941 chloroplast envelope; GO:0016020 membrane; GO:0016021 integral component of membrane; GO:0019866 o…	GO:0000295 adenine nucleotide transmembrane transporter activity; GO:0005215 transporter activity; GO:0005346 purine ribonucleotide transmembrane transporter activity; GO:0005347 ATP transmembrane transporter activity; GO:0005471 ATP:ADP antiporter activity; GO:0005488 binding; GO:0005507 copper ion binding; GO:0008509 anion transmembrane transporter activity; GO:0008514 organic anion transmembra…	K05863	SLC25A4S, ANT; solute carrier family 25 (mitochondrial adenine nucleotide translocator), member 4/5/6/31				C	KOG0749	Mitochondrial ADP/ATP carrier proteins
Gene0039030.1	BnaC09g43600D protein	233	K	1	TLK(1)SDGIAGLYR	0.45231	chloroplast	GO:0006810 transport; GO:0006811 ion transport; GO:0006820 anion transport; GO:0006839 mitochondrial transport; GO:0006855 drug transmembrane transport; GO:0006862 nucleotide transport; GO:0006996 organelle organization; GO:0007005 mitochondrion organization; GO:0007006 mitochondrial membrane organization; GO:0009987 cellular process; GO:0015711 organic anion transport; GO:0015748 organophosphate…	GO:0005622 intracellular; GO:0005623 cell; GO:0005737 cytoplasm; GO:0005739 mitochondrion; GO:0005740 mitochondrial envelope; GO:0005743 mitochondrial inner membrane; GO:0005773 vacuole; GO:0005774 vacuolar membrane; GO:0009507 chloroplast; GO:0009526 plastid envelope; GO:0009536 plastid; GO:0009941 chloroplast envelope; GO:0016020 membrane; GO:0016021 integral component of membrane; GO:0019866 o…	GO:0000295 adenine nucleotide transmembrane transporter activity; GO:0005215 transporter activity; GO:0005346 purine ribonucleotide transmembrane transporter activity; GO:0005347 ATP transmembrane transporter activity; GO:0005471 ATP:ADP antiporter activity; GO:0005488 binding; GO:0005507 copper ion binding; GO:0008509 anion transmembrane transporter activity; GO:0008514 organic anion transmembra…	K05863	SLC25A4S, ANT; solute carrier family 25 (mitochondrial adenine nucleotide translocator), member 4/5/6/31				C	KOG0749	Mitochondrial ADP/ATP carrier proteins
Gene0039030.1	BnaC09g43600D protein	98	K	1	VK(1)LLIQNQDEMLK	-1.3041	chloroplast	GO:0006810 transport; GO:0006811 ion transport; GO:0006820 anion transport; GO:0006839 mitochondrial transport; GO:0006855 drug transmembrane transport; GO:0006862 nucleotide transport; GO:0006996 organelle organization; GO:0007005 mitochondrion organization; GO:0007006 mitochondrial membrane organization; GO:0009987 cellular process; GO:0015711 organic anion transport; GO:0015748 organophosphate…	GO:0005622 intracellular; GO:0005623 cell; GO:0005737 cytoplasm; GO:0005739 mitochondrion; GO:0005740 mitochondrial envelope; GO:0005743 mitochondrial inner membrane; GO:0005773 vacuole; GO:0005774 vacuolar membrane; GO:0009507 chloroplast; GO:0009526 plastid envelope; GO:0009536 plastid; GO:0009941 chloroplast envelope; GO:0016020 membrane; GO:0016021 integral component of membrane; GO:0019866 o…	GO:0000295 adenine nucleotide transmembrane transporter activity; GO:0005215 transporter activity; GO:0005346 purine ribonucleotide transmembrane transporter activity; GO:0005347 ATP transmembrane transporter activity; GO:0005471 ATP:ADP antiporter activity; GO:0005488 binding; GO:0005507 copper ion binding; GO:0008509 anion transmembrane transporter activity; GO:0008514 organic anion transmembra…	K05863	SLC25A4S, ANT; solute carrier family 25 (mitochondrial adenine nucleotide translocator), member 4/5/6/31				C	KOG0749	Mitochondrial ADP/ATP carrier proteins
Gene0043930.1	Cysteine synthase	85	K	1	SSGFGLIYDNVESAK(1)K	5.6564	mitochondria				K01738	cysK; cysteine synthase [EC:2.5.1.47]	map00270 Cysteine and methionine metabolism; map00920 Sulfur metabolism; map01100 Metabolic pathways; map01110 Biosynthesis of secondary metabolites; map01200 Carbon metabolism; map01230 Biosynthesis of amino acids			E	KOG3424	40S ribosomal protein S24
Gene0045360.1	Chlorophyll a-b binding protein, chloroplastic	47	K	1	AK(1)TVISDRPLWFPGAK	6.148	chloroplast	GO:0006091 generation of precursor metabolites and energy; GO:0008152 metabolic process; GO:0009314 response to radiation; GO:0009416 response to light stimulus; GO:0009628 response to abiotic stimulus; GO:0009637 response to blue light; GO:0009639 response to red or far red light; GO:0009719 response to endogenous stimulus; GO:0009725 response to hormone; GO:0009735 response to cytokinin; GO:000…	GO:0005622 intracellular; GO:0005623 cell; GO:0005737 cytoplasm; GO:0009507 chloroplast; GO:0009526 plastid envelope; GO:0009532 plastid stroma; GO:0009534 chloroplast thylakoid; GO:0009535 chloroplast thylakoid membrane; GO:0009536 plastid; GO:0009570 chloroplast stroma; GO:0009579 thylakoid; GO:0009941 chloroplast envelope; GO:0010287 plastoglobule; GO:0016020 membrane; GO:0031967 organelle env…	GO:0005488 binding; GO:0016168 chlorophyll binding; GO:0031409 pigment binding; GO:0043167 ion binding; GO:0043168 anion binding; GO:0046906 tetrapyrrole binding; GO:0048037 cofactor binding; GO:0097159 organic cyclic compound binding; GO:1901363 heterocyclic compound binding;	K08915	LHCB4; light-harvesting complex II chlorophyll a/b binding protein 4	map00196 Photosynthesis - antenna proteins; map01100 Metabolic pathways
Gene0045360.1	Chlorophyll a-b binding protein, chloroplastic	232	K	1	FFDPLGLASDPEK(1)K	1.9972	chloroplast	GO:0006091 generation of precursor metabolites and energy; GO:0008152 metabolic process; GO:0009314 response to radiation; GO:0009416 response to light stimulus; GO:0009628 response to abiotic stimulus; GO:0009637 response to blue light; GO:0009639 response to red or far red light; GO:0009719 response to endogenous stimulus; GO:0009725 response to hormone; GO:0009735 response to cytokinin; GO:000…	GO:0005622 intracellular; GO:0005623 cell; GO:0005737 cytoplasm; GO:0009507 chloroplast; GO:0009526 plastid envelope; GO:0009532 plastid stroma; GO:0009534 chloroplast thylakoid; GO:0009535 chloroplast thylakoid membrane; GO:0009536 plastid; GO:0009570 chloroplast stroma; GO:0009579 thylakoid; GO:0009941 chloroplast envelope; GO:0010287 plastoglobule; GO:0016020 membrane; GO:0031967 organelle env…	GO:0005488 binding; GO:0016168 chlorophyll binding; GO:0031409 pigment binding; GO:0043167 ion binding; GO:0043168 anion binding; GO:0046906 tetrapyrrole binding; GO:0048037 cofactor binding; GO:0097159 organic cyclic compound binding; GO:1901363 heterocyclic compound binding;	K08915	LHCB4; light-harvesting complex II chlorophyll a/b binding protein 4	map00196 Photosynthesis - antenna proteins; map01100 Metabolic pathways
Gene0045360.1	Chlorophyll a-b binding protein, chloroplastic	212	K	1	NAELDSEK(1)R	7.3469	chloroplast	GO:0006091 generation of precursor metabolites and energy; GO:0008152 metabolic process; GO:0009314 response to radiation; GO:0009416 response to light stimulus; GO:0009628 response to abiotic stimulus; GO:0009637 response to blue light; GO:0009639 response to red or far red light; GO:0009719 response to endogenous stimulus; GO:0009725 response to hormone; GO:0009735 response to cytokinin; GO:000…	GO:0005622 intracellular; GO:0005623 cell; GO:0005737 cytoplasm; GO:0009507 chloroplast; GO:0009526 plastid envelope; GO:0009532 plastid stroma; GO:0009534 chloroplast thylakoid; GO:0009535 chloroplast thylakoid membrane; GO:0009536 plastid; GO:0009570 chloroplast stroma; GO:0009579 thylakoid; GO:0009941 chloroplast envelope; GO:0010287 plastoglobule; GO:0016020 membrane; GO:0031967 organelle env…	GO:0005488 binding; GO:0016168 chlorophyll binding; GO:0031409 pigment binding; GO:0043167 ion binding; GO:0043168 anion binding; GO:0046906 tetrapyrrole binding; GO:0048037 cofactor binding; GO:0097159 organic cyclic compound binding; GO:1901363 heterocyclic compound binding;	K08915	LHCB4; light-harvesting complex II chlorophyll a/b binding protein 4	map00196 Photosynthesis - antenna proteins; map01100 Metabolic pathways
Gene0048660.1	Glycine cleavage system H protein	157	K	1	EYTK(1)FCEEEDAAH	0.15275	chloroplast		GO:0005622 intracellular; GO:0005623 cell; GO:0005737 cytoplasm; GO:0005739 mitochondrion; GO:0009507 chloroplast; GO:0009536 plastid; GO:0043226 organelle; GO:0043227 membrane-bounded organelle; GO:0043229 intracellular organelle; GO:0043231 intracellular membrane-bounded organelle;		K02437	gcvH, GCSH; glycine cleavage system H protein	map00260 Glycine, serine and threonine metabolism; map00630 Glyoxylate and dicarboxylate metabolism; map01100 Metabolic pathways; map01110 Biosynthesis of secondary metabolites; map01200 Carbon metabolism	PF01597	Glycine cleavage H-protein	E	KOG3373	Glycine cleavage system H protein (lipoate-binding)
Gene0048660.1	Glycine cleavage system H protein	153	K	0.999997	VKPSNPAELETLMGPK(1)EYTK	6.7935	chloroplast		GO:0005622 intracellular; GO:0005623 cell; GO:0005737 cytoplasm; GO:0005739 mitochondrion; GO:0009507 chloroplast; GO:0009536 plastid; GO:0043226 organelle; GO:0043227 membrane-bounded organelle; GO:0043229 intracellular organelle; GO:0043231 intracellular membrane-bounded organelle;		K02437	gcvH, GCSH; glycine cleavage system H protein	map00260 Glycine, serine and threonine metabolism; map00630 Glyoxylate and dicarboxylate metabolism; map01100 Metabolic pathways; map01110 Biosynthesis of secondary metabolites; map01200 Carbon metabolism	PF01597	Glycine cleavage H-protein	E	KOG3373	Glycine cleavage system H protein (lipoate-binding)
Gene0052470.1	BnaC05g12890D protein	132	K	1	ANVYLDSSGK(1)HNK	-1.4697	cytoplasm	GO:0006950 response to stress; GO:0009266 response to temperature stimulus; GO:0009314 response to radiation; GO:0009409 response to cold; GO:0009416 response to light stimulus; GO:0009628 response to abiotic stimulus; GO:0009719 response to endogenous stimulus; GO:0009725 response to hormone; GO:0009735 response to cytokinin; GO:0009743 response to carbohydrate; GO:0009744 response to sucrose; G…	GO:0005622 intracellular; GO:0005623 cell; GO:0005737 cytoplasm; GO:0009507 chloroplast; GO:0009526 plastid envelope; GO:0009532 plastid stroma; GO:0009534 chloroplast thylakoid; GO:0009535 chloroplast thylakoid membrane; GO:0009536 plastid; GO:0009570 chloroplast stroma; GO:0009579 thylakoid; GO:0009941 chloroplast envelope; GO:0010319 stromule; GO:0016020 membrane; GO:0031967 organelle envelope…
Gene0052470.1	BnaC05g12890D protein	140	K	1	FAITK(1)ADSGR	3.0106	cytoplasm	GO:0006950 response to stress; GO:0009266 response to temperature stimulus; GO:0009314 response to radiation; GO:0009409 response to cold; GO:0009416 response to light stimulus; GO:0009628 response to abiotic stimulus; GO:0009719 response to endogenous stimulus; GO:0009725 response to hormone; GO:0009735 response to cytokinin; GO:0009743 response to carbohydrate; GO:0009744 response to sucrose; G…	GO:0005622 intracellular; GO:0005623 cell; GO:0005737 cytoplasm; GO:0009507 chloroplast; GO:0009526 plastid envelope; GO:0009532 plastid stroma; GO:0009534 chloroplast thylakoid; GO:0009535 chloroplast thylakoid membrane; GO:0009536 plastid; GO:0009570 chloroplast stroma; GO:0009579 thylakoid; GO:0009941 chloroplast envelope; GO:0010319 stromule; GO:0016020 membrane; GO:0031967 organelle envelope…
Gene0057450.1	BnaC04g30020D protein	120	K	1	LVFVTNNSTK(1)SR	-0.63609	chloroplast				K19269	PGP, PGLP; phosphoglycolate phosphatase [EC:3.1.3.18 3.1.3.48]	map00630 Glyoxylate and dicarboxylate metabolism; map01100 Metabolic pathways; map01110 Biosynthesis of secondary metabolites; map01200 Carbon metabolism	PF13344; PF13242	Haloacid dehalogenase-like hydrolase; HAD-hyrolase-like	P	KOG2882	p-Nitrophenyl phosphatase
Gene0058100.1	BnaC04g15560D protein	482	K	1	GSK(1)LMPDK	-1.2776	cytoplasm		GO:0005622 intracellular; GO:0005623 cell; GO:0005737 cytoplasm; GO:0009507 chloroplast; GO:0009526 plastid envelope; GO:0009532 plastid stroma; GO:0009534 chloroplast thylakoid; GO:0009535 chloroplast thylakoid membrane; GO:0009536 plastid; GO:0009570 chloroplast stroma; GO:0009579 thylakoid; GO:0009941 chloroplast envelope; GO:0010287 plastoglobule; GO:0016020 membrane; GO:0031967 organelle env…		K02690	psaB; photosystem I P700 chlorophyll a apoprotein A2	map00195 Photosynthesis; map01100 Metabolic pathways
Gene0058100.1	BnaC04g15560D protein	106	K	1	VSWFK(1)NAESR	0.95601	cytoplasm		GO:0005622 intracellular; GO:0005623 cell; GO:0005737 cytoplasm; GO:0009507 chloroplast; GO:0009526 plastid envelope; GO:0009532 plastid stroma; GO:0009534 chloroplast thylakoid; GO:0009535 chloroplast thylakoid membrane; GO:0009536 plastid; GO:0009570 chloroplast stroma; GO:0009579 thylakoid; GO:0009941 chloroplast envelope; GO:0010287 plastoglobule; GO:0016020 membrane; GO:0031967 organelle env…		K02690	psaB; photosystem I P700 chlorophyll a apoprotein A2	map00195 Photosynthesis; map01100 Metabolic pathways
Gene0059360.1	BnaC09g21870D protein	140	K	1	EIINVK(1)TLIDK	-0.37625	chloroplast				K08901	psbQ; photosystem II oxygen-evolving enhancer protein 3	map00195 Photosynthesis
Gene0059360.1	BnaC09g21870D protein	134	K	1	ESAK(1)EIINVK	1.7622	chloroplast				K08901	psbQ; photosystem II oxygen-evolving enhancer protein 3	map00195 Photosynthesis
Gene0059360.1	BnaC09g21870D protein	146	K	1	K(1)AWPYVQNDLR	4.315	chloroplast				K08901	psbQ; photosystem II oxygen-evolving enhancer protein 3	map00195 Photosynthesis
Gene0059360.1	BnaC09g21870D protein	182	K	1	QSLK(1)ELTGK	3.6406	chloroplast				K08901	psbQ; photosystem II oxygen-evolving enhancer protein 3	map00195 Photosynthesis
Gene0059360.1	BnaC09g21870D protein	173	K	1	YDLNTVISAK(1)PK	-0.58018	chloroplast				K08901	psbQ; photosystem II oxygen-evolving enhancer protein 3	map00195 Photosynthesis
Gene0059550.1	BnaA05g31530D protein	52	K	1	ESYCEAK(1)CAESYHESCR	1.8491	extracellular									E	KOG1075	FOG: Reverse transcriptase
Gene0061390.1	Photosystem II CP47 reaction center protein	438	K	1	ATLK(1)SDGVFR	6.5394	plasma membrane				K02704	psbB; photosystem II CP47 chlorophyll apoprotein	map00195 Photosynthesis; map01100 Metabolic pathways
Gene0061390.1	Photosystem II CP47 reaction center protein	504	K	1	LGDPTTK(1)R	16.074	plasma membrane				K02704	psbB; photosystem II CP47 chlorophyll apoprotein	map00195 Photosynthesis; map01100 Metabolic pathways
Gene0067660.1	Photosystem II 22 kDa protein, chloroplastic	181	K	1	SALGLK(1)EQGPLFGFTK	0.19102	chloroplast	GO:0006810 transport; GO:0006996 organelle organization; GO:0009314 response to radiation; GO:0009416 response to light stimulus; GO:0009628 response to abiotic stimulus; GO:0009657 plastid organization; GO:0009668 plastid membrane organization; GO:0009987 cellular process; GO:0010027 thylakoid membrane organization; GO:0010196 nonphotochemical quenching; GO:0016043 cellular component organizatio…	GO:0005622 intracellular; GO:0005623 cell; GO:0005737 cytoplasm; GO:0009503 thylakoid light-harvesting complex; GO:0009507 chloroplast; GO:0009517 PSII associated light-harvesting complex II; GO:0009534 chloroplast thylakoid; GO:0009535 chloroplast thylakoid membrane; GO:0009536 plastid; GO:0009579 thylakoid; GO:0016020 membrane; GO:0030076 light-harvesting complex; GO:0031976 plastid thylakoid; …	GO:0005488 binding; GO:0005515 protein binding; GO:0008289 lipid binding; GO:0016168 chlorophyll binding; GO:0019840 isoprenoid binding; GO:0019904 protein domain specific binding; GO:0031409 pigment binding; GO:0043167 ion binding; GO:0043168 anion binding; GO:0046906 tetrapyrrole binding; GO:0048037 cofactor binding; GO:0051738 xanthophyll binding; GO:0097159 organic cyclic compound binding; GO…	K03542	psbS; photosystem II 22kDa protein	map00195 Photosynthesis
Gene0068920.1	Aldedh domain-containing protein	126	K	1	TLK(1)DAHGDIFR	6.76	mitochondria	GO:0006950 response to stress; GO:0006979 response to oxidative stress; GO:0050896 response to stimulus;	GO:0005622 intracellular; GO:0005623 cell; GO:0005737 cytoplasm; GO:0005739 mitochondrion; GO:0043226 organelle; GO:0043227 membrane-bounded organelle; GO:0043229 intracellular organelle; GO:0043231 intracellular membrane-bounded organelle;	GO:0005488 binding; GO:0005507 copper ion binding; GO:0043167 ion binding; GO:0043169 cation binding; GO:0046872 metal ion binding; GO:0046914 transition metal ion binding;	K00140	mmsA, iolA, ALDH6A1; malonate-semialdehyde dehydrogenase (acetylating) / methylmalonate-semialdehyde dehydrogenase [EC:1.2.1.18 1.2.1.27]	map00280 Valine, leucine and isoleucine degradation; map00410 beta-Alanine metabolism; map00562 Inositol phosphate metabolism; map00640 Propanoate metabolism; map01100 Metabolic pathways; map01200 Carbon metabolism			EG	KOG2449	Methylmalonate semialdehyde dehydrogenase
Gene0071120.1	BnaA08g07940D protein	107	K	1	LYAPESAPALALNAQIEK(1)TK	-1.449	chloroplast		GO:0005622 intracellular; GO:0005623 cell; GO:0005737 cytoplasm; GO:0009507 chloroplast; GO:0009526 plastid envelope; GO:0009532 plastid stroma; GO:0009534 chloroplast thylakoid; GO:0009535 chloroplast thylakoid membrane; GO:0009536 plastid; GO:0009543 chloroplast thylakoid lumen; GO:0009570 chloroplast stroma; GO:0009579 thylakoid; GO:0009941 chloroplast envelope; GO:0010287 plastoglobule; GO:00…	GO:0005488 binding; GO:0005515 protein binding; GO:0019904 protein domain specific binding;	K02694	psaF; photosystem I subunit III	map00195 Photosynthesis; map01100 Metabolic pathways
Gene0071260.1	BnaAnng39250D protein (Fragment)	104	K	1	TK(1)TPGPGAQSALR	0.6614	cytoplasm	GO:0000028 ribosomal small subunit assembly; GO:0000462 maturation of SSU-rRNA from tricistronic rRNA transcript (SSU-rRNA, 5.8S rRNA, LSU-rRNA); GO:0006139 nucleobase-containing compound metabolic process; GO:0006364 rRNA processing; GO:0006396 RNA processing; GO:0006412 translation; GO:0006518 peptide metabolic process; GO:0006725 cellular aromatic compound metabolic process; GO:0006807 nitroge…	GO:0005622 intracellular; GO:0005623 cell; GO:0005737 cytoplasm; GO:0005829 cytosol; GO:0005840 ribosome; GO:0015935 small ribosomal subunit; GO:0022626 cytosolic ribosome; GO:0022627 cytosolic small ribosomal subunit; GO:0032991 protein-containing complex; GO:0043226 organelle; GO:0043228 non-membrane-bounded organelle; GO:0043229 intracellular organelle; GO:0043232 intracellular non-membrane-bo…	GO:0003676 nucleic acid binding; GO:0003723 RNA binding; GO:0003729 mRNA binding; GO:0003735 structural constituent of ribosome; GO:0005198 structural molecule activity; GO:0005488 binding; GO:0019843 rRNA binding; GO:0048027 mRNA 5'-UTR binding; GO:0070181 small ribosomal subunit rRNA binding; GO:0097159 organic cyclic compound binding; GO:1901363 heterocyclic compound binding;	K02955	RP-S14e, RPS14; small subunit ribosomal protein S14e	map03010 Ribosome			J	KOG0407	40S ribosomal protein S14
Gene0074190.1	Lipoyl-binding domain-containing protein	33	K	1	DLK(1)YAESHEWVK	-2.5666	mitochondria		GO:0005622 intracellular; GO:0005623 cell; GO:0005737 cytoplasm; GO:0005739 mitochondrion; GO:0043226 organelle; GO:0043227 membrane-bounded organelle; GO:0043229 intracellular organelle; GO:0043231 intracellular membrane-bounded organelle;	GO:0000166 nucleotide binding; GO:0005488 binding; GO:0005524 ATP binding; GO:0008144 drug binding; GO:0017076 purine nucleotide binding; GO:0030554 adenyl nucleotide binding; GO:0032553 ribonucleotide binding; GO:0032555 purine ribonucleotide binding; GO:0032559 adenyl ribonucleotide binding; GO:0035639 purine ribonucleoside triphosphate binding; GO:0036094 small molecule binding; GO:0043167 ion…	K02437	gcvH, GCSH; glycine cleavage system H protein	map00260 Glycine, serine and threonine metabolism; map00630 Glyoxylate and dicarboxylate metabolism; map01100 Metabolic pathways; map01110 Biosynthesis of secondary metabolites; map01200 Carbon metabolism	PF01597	Glycine cleavage H-protein	E	KOG3373	Glycine cleavage system H protein (lipoate-binding)
Gene0078230.1	Citrate synthase	268	K	1	AALSDEYFVK(1)R	1.1562	cytoplasm	GO:0006082 organic acid metabolic process; GO:0006629 lipid metabolic process; GO:0006631 fatty acid metabolic process; GO:0006635 fatty acid beta-oxidation; GO:0008152 metabolic process; GO:0009056 catabolic process; GO:0009062 fatty acid catabolic process; GO:0009987 cellular process; GO:0016042 lipid catabolic process; GO:0016054 organic acid catabolic process; GO:0019395 fatty acid oxidation;…	GO:0005622 intracellular; GO:0005623 cell; GO:0005737 cytoplasm; GO:0005777 peroxisome; GO:0005911 cell-cell junction; GO:0009506 plasmodesma; GO:0009514 glyoxysome; GO:0030054 cell junction; GO:0042579 microbody; GO:0043226 organelle; GO:0043227 membrane-bounded organelle; GO:0043229 intracellular organelle; GO:0043231 intracellular membrane-bounded organelle; GO:0055044 symplast;	GO:0003824 catalytic activity; GO:0004108 citrate (Si)-synthase activity; GO:0016740 transferase activity; GO:0016746 transferase activity, transferring acyl groups; GO:0036440 citrate synthase activity; GO:0046912 transferase activity, transferring acyl groups, acyl groups converted into alkyl on transfer;	K01647	CS, gltA; citrate synthase [EC:2.3.3.1]	map00020 Citrate cycle (TCA cycle); map00630 Glyoxylate and dicarboxylate metabolism; map01100 Metabolic pathways; map01110 Biosynthesis of secondary metabolites; map01200 Carbon metabolism; map01210 2-Oxocarboxylic acid metabolism; map01230 Biosynthesis of amino acids	PF00285	Citrate synthase	C	KOG2617	Citrate synthase
Gene0078550.1	Mitochondrial phosphate carrier protein 3, mitochondrial	209	K	1	FVK(1)SEGYGGLYK	-0.83807	chloroplast	GO:0006810 transport; GO:0006811 ion transport; GO:0006817 phosphate ion transport; GO:0006820 anion transport; GO:0006839 mitochondrial transport; GO:0006950 response to stress; GO:0006970 response to osmotic stress; GO:0009628 response to abiotic stimulus; GO:0009651 response to salt stress; GO:0015698 inorganic anion transport; GO:0034220 ion transmembrane transport; GO:0035435 phosphate ion t…	GO:0005618 cell wall; GO:0005622 intracellular; GO:0005623 cell; GO:0005737 cytoplasm; GO:0005739 mitochondrion; GO:0005740 mitochondrial envelope; GO:0005743 mitochondrial inner membrane; GO:0005773 vacuole; GO:0005774 vacuolar membrane; GO:0009507 chloroplast; GO:0009536 plastid; GO:0016020 membrane; GO:0016021 integral component of membrane; GO:0019866 organelle inner membrane; GO:0030312 exte…	GO:0005215 transporter activity; GO:0008509 anion transmembrane transporter activity; GO:0015075 ion transmembrane transporter activity; GO:0015103 inorganic anion transmembrane transporter activity; GO:0015114 phosphate ion transmembrane transporter activity; GO:0015318 inorganic molecular entity transmembrane transporter activity; GO:0022857 transmembrane transporter activity;	K15102	SLC25A3, PHC, PIC; solute carrier family 25 (mitochondrial phosphate transporter), member 3				C	KOG0767	Mitochondrial phosphate carrier protein
Gene0078550.1	Mitochondrial phosphate carrier protein 3, mitochondrial	304	K	1	GATVGDAVK(1)K	-0.17931	chloroplast	GO:0006810 transport; GO:0006811 ion transport; GO:0006817 phosphate ion transport; GO:0006820 anion transport; GO:0006839 mitochondrial transport; GO:0006950 response to stress; GO:0006970 response to osmotic stress; GO:0009628 response to abiotic stimulus; GO:0009651 response to salt stress; GO:0015698 inorganic anion transport; GO:0034220 ion transmembrane transport; GO:0035435 phosphate ion t…	GO:0005618 cell wall; GO:0005622 intracellular; GO:0005623 cell; GO:0005737 cytoplasm; GO:0005739 mitochondrion; GO:0005740 mitochondrial envelope; GO:0005743 mitochondrial inner membrane; GO:0005773 vacuole; GO:0005774 vacuolar membrane; GO:0009507 chloroplast; GO:0009536 plastid; GO:0016020 membrane; GO:0016021 integral component of membrane; GO:0019866 organelle inner membrane; GO:0030312 exte…	GO:0005215 transporter activity; GO:0008509 anion transmembrane transporter activity; GO:0015075 ion transmembrane transporter activity; GO:0015103 inorganic anion transmembrane transporter activity; GO:0015114 phosphate ion transmembrane transporter activity; GO:0015318 inorganic molecular entity transmembrane transporter activity; GO:0022857 transmembrane transporter activity;	K15102	SLC25A3, PHC, PIC; solute carrier family 25 (mitochondrial phosphate transporter), member 3				C	KOG0767	Mitochondrial phosphate carrier protein
Gene0078550.1	Mitochondrial phosphate carrier protein 3, mitochondrial	305	K	1	K(1)IGMVGLFTR	-0.66032	chloroplast	GO:0006810 transport; GO:0006811 ion transport; GO:0006817 phosphate ion transport; GO:0006820 anion transport; GO:0006839 mitochondrial transport; GO:0006950 response to stress; GO:0006970 response to osmotic stress; GO:0009628 response to abiotic stimulus; GO:0009651 response to salt stress; GO:0015698 inorganic anion transport; GO:0034220 ion transmembrane transport; GO:0035435 phosphate ion t…	GO:0005618 cell wall; GO:0005622 intracellular; GO:0005623 cell; GO:0005737 cytoplasm; GO:0005739 mitochondrion; GO:0005740 mitochondrial envelope; GO:0005743 mitochondrial inner membrane; GO:0005773 vacuole; GO:0005774 vacuolar membrane; GO:0009507 chloroplast; GO:0009536 plastid; GO:0016020 membrane; GO:0016021 integral component of membrane; GO:0019866 organelle inner membrane; GO:0030312 exte…	GO:0005215 transporter activity; GO:0008509 anion transmembrane transporter activity; GO:0015075 ion transmembrane transporter activity; GO:0015103 inorganic anion transmembrane transporter activity; GO:0015114 phosphate ion transmembrane transporter activity; GO:0015318 inorganic molecular entity transmembrane transporter activity; GO:0022857 transmembrane transporter activity;	K15102	SLC25A3, PHC, PIC; solute carrier family 25 (mitochondrial phosphate transporter), member 3				C	KOG0767	Mitochondrial phosphate carrier protein
Gene0078550.1	Mitochondrial phosphate carrier protein 3, mitochondrial	206	K	1	GMSDGFPK(1)FVK	-2.4502	chloroplast	GO:0006810 transport; GO:0006811 ion transport; GO:0006817 phosphate ion transport; GO:0006820 anion transport; GO:0006839 mitochondrial transport; GO:0006950 response to stress; GO:0006970 response to osmotic stress; GO:0009628 response to abiotic stimulus; GO:0009651 response to salt stress; GO:0015698 inorganic anion transport; GO:0034220 ion transmembrane transport; GO:0035435 phosphate ion t…	GO:0005618 cell wall; GO:0005622 intracellular; GO:0005623 cell; GO:0005737 cytoplasm; GO:0005739 mitochondrion; GO:0005740 mitochondrial envelope; GO:0005743 mitochondrial inner membrane; GO:0005773 vacuole; GO:0005774 vacuolar membrane; GO:0009507 chloroplast; GO:0009536 plastid; GO:0016020 membrane; GO:0016021 integral component of membrane; GO:0019866 organelle inner membrane; GO:0030312 exte…	GO:0005215 transporter activity; GO:0008509 anion transmembrane transporter activity; GO:0015075 ion transmembrane transporter activity; GO:0015103 inorganic anion transmembrane transporter activity; GO:0015114 phosphate ion transmembrane transporter activity; GO:0015318 inorganic molecular entity transmembrane transporter activity; GO:0022857 transmembrane transporter activity;	K15102	SLC25A3, PHC, PIC; solute carrier family 25 (mitochondrial phosphate transporter), member 3				C	KOG0767	Mitochondrial phosphate carrier protein
Gene0083450.1	3-hydroxyisobutyryl-CoA hydrolase-like protein 3, mitochondrial	326	K	1	GLEK(1)GAPFSLYLTQK	-0.93486	chloroplast		GO:0005622 intracellular; GO:0005623 cell; GO:0005737 cytoplasm; GO:0005829 cytosol;		K05605	HIBCH; 3-hydroxyisobutyryl-CoA hydrolase [EC:3.1.2.4]	map00280 Valine, leucine and isoleucine degradation; map00410 beta-Alanine metabolism; map00640 Propanoate metabolism; map01100 Metabolic pathways; map01200 Carbon metabolism			I	KOG1684	Enoyl-CoA hydratase
Gene0086470.1	Pyruvate dehydrogenase E1 component subunit beta	75	K	1	ITK(1)GLLEK	9.1972	mitochondria	GO:0006950 response to stress; GO:0006952 defense response; GO:0009605 response to external stimulus; GO:0009607 response to biotic stimulus; GO:0009617 response to bacterium; GO:0042742 defense response to bacterium; GO:0043207 response to external biotic stimulus; GO:0050896 response to stimulus; GO:0051704 multi-organism process; GO:0051707 response to other organism; GO:0098542 defense respon…	GO:0005576 extracellular region; GO:0005622 intracellular; GO:0005623 cell; GO:0005634 nucleus; GO:0005730 nucleolus; GO:0005737 cytoplasm; GO:0005739 mitochondrion; GO:0005773 vacuole; GO:0005774 vacuolar membrane; GO:0016020 membrane; GO:0031090 organelle membrane; GO:0031974 membrane-enclosed lumen; GO:0031981 nuclear lumen; GO:0043226 organelle; GO:0043227 membrane-bounded organelle; GO:00432…		K00162	PDHB, pdhB; pyruvate dehydrogenase E1 component beta subunit [EC:1.2.4.1]	map00010 Glycolysis / Gluconeogenesis; map00020 Citrate cycle (TCA cycle); map00620 Pyruvate metabolism; map01100 Metabolic pathways; map01110 Biosynthesis of secondary metabolites; map01200 Carbon metabolism	PF02779; PF02780	Transketolase, pyrimidine binding domain; Transketolase, C-terminal domain	C	KOG0524	Pyruvate dehydrogenase E1, beta subunit
Gene0089040.1	BnaA03g47930D protein	386	K	0.987019	VDHVGFGLVK(0.987)GEDGK(0.013)R	4.6449	cytoplasm	GO:0000003 reproduction; GO:0003006 developmental process involved in reproduction; GO:0006082 organic acid metabolic process; GO:0006139 nucleobase-containing compound metabolic process; GO:0006399 tRNA metabolic process; GO:0006412 translation; GO:0006418 tRNA aminoacylation for protein translation; GO:0006420 arginyl-tRNA aminoacylation; GO:0006518 peptide metabolic process; GO:0006520 cellula…	GO:0005622 intracellular; GO:0005623 cell; GO:0005737 cytoplasm; GO:0005739 mitochondrion; GO:0009507 chloroplast; GO:0009532 plastid stroma; GO:0009536 plastid; GO:0009570 chloroplast stroma; GO:0043226 organelle; GO:0043227 membrane-bounded organelle; GO:0043229 intracellular organelle; GO:0043231 intracellular membrane-bounded organelle;	GO:0003824 catalytic activity; GO:0004812 aminoacyl-tRNA ligase activity; GO:0004814 arginine-tRNA ligase activity; GO:0016874 ligase activity; GO:0016875 ligase activity, forming carbon-oxygen bonds; GO:0140098 catalytic activity, acting on RNA; GO:0140101 catalytic activity, acting on a tRNA;	K01887	RARS, argS; arginyl-tRNA synthetase [EC:6.1.1.19]	map00970 Aminoacyl-tRNA biosynthesis	PF03485; PF05746	Arginyl tRNA synthetase N terminal domain; DALR anticodon binding domain	J	KOG4426	Arginyl-tRNA synthetase
Gene0089880.1	DNA topoisomerase 2	470	K	1	GK(1)ILNIER	-0.51668	chloroplast	GO:0006139 nucleobase-containing compound metabolic process; GO:0006259 DNA metabolic process; GO:0006265 DNA topological change; GO:0006725 cellular aromatic compound metabolic process; GO:0006807 nitrogen compound metabolic process; GO:0006996 organelle organization; GO:0007059 chromosome segregation; GO:0008152 metabolic process; GO:0009987 cellular process; GO:0016043 cellular component organ…	GO:0005622 intracellular; GO:0005623 cell; GO:0005737 cytoplasm; GO:0005739 mitochondrion; GO:0009295 nucleoid; GO:0043226 organelle; GO:0043227 membrane-bounded organelle; GO:0043229 intracellular organelle; GO:0043231 intracellular membrane-bounded organelle;	GO:0003824 catalytic activity; GO:0003916 DNA topoisomerase activity; GO:0003918 DNA topoisomerase type II (double strand cut, ATP-hydrolyzing) activity; GO:0008094 DNA-dependent ATPase activity; GO:0016462 pyrophosphatase activity; GO:0016787 hydrolase activity; GO:0016817 hydrolase activity, acting on acid anhydrides; GO:0016818 hydrolase activity, acting on acid anhydrides, in phosphorus-conta…	K02470	gyrB; DNA gyrase subunit B [EC:5.6.2.2]		PF02518; PF00204	Histidine kinase-, DNA gyrase B-, and HSP90-like ATPase; DNA gyrase B	B	KOG0355	DNA topoisomerase type II
Gene0090500.1	Peptidyl-prolyl cis-trans isomerase	242	K	1	AFDVPK(1)K	0.80172	chloroplast				K03768	PPIB, ppiB; peptidyl-prolyl cis-trans isomerase B (cyclophilin B) [EC:5.2.1.8]		PF00160	Cyclophilin type peptidyl-prolyl cis-trans isomerase/CLD	O	KOG0880	Peptidyl-prolyl cis-trans isomerase
Gene0090500.1	Peptidyl-prolyl cis-trans isomerase	222	K	1	HVVFGQVIK(1)GMK	-0.11183	chloroplast				K03768	PPIB, ppiB; peptidyl-prolyl cis-trans isomerase B (cyclophilin B) [EC:5.2.1.8]		PF00160	Cyclophilin type peptidyl-prolyl cis-trans isomerase/CLD	O	KOG0880	Peptidyl-prolyl cis-trans isomerase
Gene0090500.1	Peptidyl-prolyl cis-trans isomerase	213	K	1	TPWLDGK(1)HVVFGQVIK	-1.4762	chloroplast				K03768	PPIB, ppiB; peptidyl-prolyl cis-trans isomerase B (cyclophilin B) [EC:5.2.1.8]		PF00160	Cyclophilin type peptidyl-prolyl cis-trans isomerase/CLD	O	KOG0880	Peptidyl-prolyl cis-trans isomerase
Gene0090500.1	Peptidyl-prolyl cis-trans isomerase	137	K	1	YGYK(1)GSSFHR	7.7407	chloroplast				K03768	PPIB, ppiB; peptidyl-prolyl cis-trans isomerase B (cyclophilin B) [EC:5.2.1.8]		PF00160	Cyclophilin type peptidyl-prolyl cis-trans isomerase/CLD	O	KOG0880	Peptidyl-prolyl cis-trans isomerase
Gene0094450.1	Fructose-bisphosphate aldolase	368	K	1	AK(1)ANSLAQLGK	0.17105	chloroplast	GO:0001101 response to acid chemical; GO:0005975 carbohydrate metabolic process; GO:0005996 monosaccharide metabolic process; GO:0006006 glucose metabolic process; GO:0006082 organic acid metabolic process; GO:0006090 pyruvate metabolic process; GO:0006091 generation of precursor metabolites and energy; GO:0006094 gluconeogenesis; GO:0006096 glycolytic process; GO:0006139 nucleobase-containing co…	GO:0005576 extracellular region; GO:0005622 intracellular; GO:0005623 cell; GO:0005737 cytoplasm; GO:0009507 chloroplast; GO:0009526 plastid envelope; GO:0009532 plastid stroma; GO:0009536 plastid; GO:0009570 chloroplast stroma; GO:0009579 thylakoid; GO:0009941 chloroplast envelope; GO:0010287 plastoglobule; GO:0016020 membrane; GO:0031967 organelle envelope; GO:0031975 envelope; GO:0043226 organ…	GO:0003824 catalytic activity; GO:0004332 fructose-bisphosphate aldolase activity; GO:0016829 lyase activity; GO:0016830 carbon-carbon lyase activity; GO:0016832 aldehyde-lyase activity;	K01623	ALDO; fructose-bisphosphate aldolase, class I [EC:4.1.2.13]	map00010 Glycolysis / Gluconeogenesis; map00030 Pentose phosphate pathway; map00051 Fructose and mannose metabolism; map00710 Carbon fixation in photosynthetic organisms; map01100 Metabolic pathways; map01110 Biosynthesis of secondary metabolites; map01200 Carbon metabolism; map01230 Biosynthesis of amino acids	PF00274	Fructose-bisphosphate aldolase class-I	G	KOG1557	Fructose-biphosphate aldolase
Gene0094450.1	Fructose-bisphosphate aldolase	347	K	1	ALQNTCLK(1)TWGGR	-1.4296	chloroplast	GO:0001101 response to acid chemical; GO:0005975 carbohydrate metabolic process; GO:0005996 monosaccharide metabolic process; GO:0006006 glucose metabolic process; GO:0006082 organic acid metabolic process; GO:0006090 pyruvate metabolic process; GO:0006091 generation of precursor metabolites and energy; GO:0006094 gluconeogenesis; GO:0006096 glycolytic process; GO:0006139 nucleobase-containing co…	GO:0005576 extracellular region; GO:0005622 intracellular; GO:0005623 cell; GO:0005737 cytoplasm; GO:0009507 chloroplast; GO:0009526 plastid envelope; GO:0009532 plastid stroma; GO:0009536 plastid; GO:0009570 chloroplast stroma; GO:0009579 thylakoid; GO:0009941 chloroplast envelope; GO:0010287 plastoglobule; GO:0016020 membrane; GO:0031967 organelle envelope; GO:0031975 envelope; GO:0043226 organ…	GO:0003824 catalytic activity; GO:0004332 fructose-bisphosphate aldolase activity; GO:0016829 lyase activity; GO:0016830 carbon-carbon lyase activity; GO:0016832 aldehyde-lyase activity;	K01623	ALDO; fructose-bisphosphate aldolase, class I [EC:4.1.2.13]	map00010 Glycolysis / Gluconeogenesis; map00030 Pentose phosphate pathway; map00051 Fructose and mannose metabolism; map00710 Carbon fixation in photosynthetic organisms; map01100 Metabolic pathways; map01110 Biosynthesis of secondary metabolites; map01200 Carbon metabolism; map01230 Biosynthesis of amino acids	PF00274	Fructose-bisphosphate aldolase class-I	G	KOG1557	Fructose-biphosphate aldolase
Gene0094450.1	Fructose-bisphosphate aldolase	81	K	1	GILAMDESNATCGK(1)R	0.51933	chloroplast	GO:0001101 response to acid chemical; GO:0005975 carbohydrate metabolic process; GO:0005996 monosaccharide metabolic process; GO:0006006 glucose metabolic process; GO:0006082 organic acid metabolic process; GO:0006090 pyruvate metabolic process; GO:0006091 generation of precursor metabolites and energy; GO:0006094 gluconeogenesis; GO:0006096 glycolytic process; GO:0006139 nucleobase-containing co…	GO:0005576 extracellular region; GO:0005622 intracellular; GO:0005623 cell; GO:0005737 cytoplasm; GO:0009507 chloroplast; GO:0009526 plastid envelope; GO:0009532 plastid stroma; GO:0009536 plastid; GO:0009570 chloroplast stroma; GO:0009579 thylakoid; GO:0009941 chloroplast envelope; GO:0010287 plastoglobule; GO:0016020 membrane; GO:0031967 organelle envelope; GO:0031975 envelope; GO:0043226 organ…	GO:0003824 catalytic activity; GO:0004332 fructose-bisphosphate aldolase activity; GO:0016829 lyase activity; GO:0016830 carbon-carbon lyase activity; GO:0016832 aldehyde-lyase activity;	K01623	ALDO; fructose-bisphosphate aldolase, class I [EC:4.1.2.13]	map00010 Glycolysis / Gluconeogenesis; map00030 Pentose phosphate pathway; map00051 Fructose and mannose metabolism; map00710 Carbon fixation in photosynthetic organisms; map01100 Metabolic pathways; map01110 Biosynthesis of secondary metabolites; map01200 Carbon metabolism; map01230 Biosynthesis of amino acids	PF00274	Fructose-bisphosphate aldolase class-I	G	KOG1557	Fructose-biphosphate aldolase
Gene0094450.1	Fructose-bisphosphate aldolase	60	K	1	TAK(1)TIASPGR	1.6964	chloroplast	GO:0001101 response to acid chemical; GO:0005975 carbohydrate metabolic process; GO:0005996 monosaccharide metabolic process; GO:0006006 glucose metabolic process; GO:0006082 organic acid metabolic process; GO:0006090 pyruvate metabolic process; GO:0006091 generation of precursor metabolites and energy; GO:0006094 gluconeogenesis; GO:0006096 glycolytic process; GO:0006139 nucleobase-containing co…	GO:0005576 extracellular region; GO:0005622 intracellular; GO:0005623 cell; GO:0005737 cytoplasm; GO:0009507 chloroplast; GO:0009526 plastid envelope; GO:0009532 plastid stroma; GO:0009536 plastid; GO:0009570 chloroplast stroma; GO:0009579 thylakoid; GO:0009941 chloroplast envelope; GO:0010287 plastoglobule; GO:0016020 membrane; GO:0031967 organelle envelope; GO:0031975 envelope; GO:0043226 organ…	GO:0003824 catalytic activity; GO:0004332 fructose-bisphosphate aldolase activity; GO:0016829 lyase activity; GO:0016830 carbon-carbon lyase activity; GO:0016832 aldehyde-lyase activity;	K01623	ALDO; fructose-bisphosphate aldolase, class I [EC:4.1.2.13]	map00010 Glycolysis / Gluconeogenesis; map00030 Pentose phosphate pathway; map00051 Fructose and mannose metabolism; map00710 Carbon fixation in photosynthetic organisms; map01100 Metabolic pathways; map01110 Biosynthesis of secondary metabolites; map01200 Carbon metabolism; map01230 Biosynthesis of amino acids	PF00274	Fructose-bisphosphate aldolase class-I	G	KOG1557	Fructose-biphosphate aldolase
Gene0094930.1	Aldedh domain-containing protein	446	K	1	FK(1)NLDEVIAR	0.9021	mitochondria	GO:0008152 metabolic process; GO:0055114 oxidation-reduction process;		GO:0003824 catalytic activity; GO:0004029 aldehyde dehydrogenase (NAD+) activity; GO:0016491 oxidoreductase activity; GO:0016620 oxidoreductase activity, acting on the aldehyde or oxo group of donors, NAD or NADP as acceptor; GO:0016903 oxidoreductase activity, acting on the aldehyde or oxo group of donors;	K00128	ALDH; aldehyde dehydrogenase (NAD+) [EC:1.2.1.3]	map00010 Glycolysis / Gluconeogenesis; map00053 Ascorbate and aldarate metabolism; map00071 Fatty acid degradation; map00280 Valine, leucine and isoleucine degradation; map00310 Lysine degradation; map00330 Arginine and proline metabolism; map00340 Histidine metabolism; map00380 Tryptophan metabolism; map00410 beta-Alanine metabolism; map00561 Glycerolipid metabolism; map00620 Pyruvate metabolism…			C	KOG2450	Aldehyde dehydrogenase
Gene0101750.1	BnaA06g17010D protein	547	K	1	LWDQYSAYEHWAK(1)IEIPK	-1.0885	chloroplast	GO:0008152 metabolic process; GO:0055114 oxidation-reduction process;	GO:0005622 intracellular; GO:0005623 cell; GO:0005737 cytoplasm; GO:0005739 mitochondrion; GO:0009536 plastid; GO:0043226 organelle; GO:0043227 membrane-bounded organelle; GO:0043229 intracellular organelle; GO:0043231 intracellular membrane-bounded organelle;	GO:0003824 catalytic activity; GO:0016491 oxidoreductase activity; GO:0016627 oxidoreductase activity, acting on the CH-CH group of donors; GO:0016632 oxidoreductase activity, acting on the CH-CH group of donors, cytochrome as acceptor; GO:0016633 galactonolactone dehydrogenase activity; GO:0080049 L-gulono-1,4-lactone dehydrogenase activity;	K00225	GLDH; L-galactono-1,4-lactone dehydrogenase [EC:1.3.2.3]	map00053 Ascorbate and aldarate metabolism; map01100 Metabolic pathways; map01110 Biosynthesis of secondary metabolites	PF01565	FAD binding domain	V	KOG4730	D-arabinono-1, 4-lactone oxidase
Gene0102170.1	Peroxiredoxin	187	K	1	DK(1)PVGLGVR	2.2924	chloroplast	GO:0006950 response to stress; GO:0006952 defense response; GO:0009605 response to external stimulus; GO:0009607 response to biotic stimulus; GO:0009617 response to bacterium; GO:0042742 defense response to bacterium; GO:0043207 response to external biotic stimulus; GO:0050896 response to stimulus; GO:0051704 multi-organism process; GO:0051707 response to other organism; GO:0098542 defense respon…	GO:0005618 cell wall; GO:0005622 intracellular; GO:0005623 cell; GO:0005737 cytoplasm; GO:0009505 plant-type cell wall; GO:0009507 chloroplast; GO:0009526 plastid envelope; GO:0009532 plastid stroma; GO:0009536 plastid; GO:0009570 chloroplast stroma; GO:0009579 thylakoid; GO:0009941 chloroplast envelope; GO:0030312 external encapsulating structure; GO:0031967 organelle envelope; GO:0031975 envelo…					PF08534	Redoxin	O	KOG0541	Alkyl hydroperoxide reductase/peroxiredoxin
Gene0102170.1	Peroxiredoxin	102	K	1	TVTVSSLTAGK(1)K	0.60331	chloroplast	GO:0006950 response to stress; GO:0006952 defense response; GO:0009605 response to external stimulus; GO:0009607 response to biotic stimulus; GO:0009617 response to bacterium; GO:0042742 defense response to bacterium; GO:0043207 response to external biotic stimulus; GO:0050896 response to stimulus; GO:0051704 multi-organism process; GO:0051707 response to other organism; GO:0098542 defense respon…	GO:0005618 cell wall; GO:0005622 intracellular; GO:0005623 cell; GO:0005737 cytoplasm; GO:0009505 plant-type cell wall; GO:0009507 chloroplast; GO:0009526 plastid envelope; GO:0009532 plastid stroma; GO:0009536 plastid; GO:0009570 chloroplast stroma; GO:0009579 thylakoid; GO:0009941 chloroplast envelope; GO:0030312 external encapsulating structure; GO:0031967 organelle envelope; GO:0031975 envelo…					PF08534	Redoxin	O	KOG0541	Alkyl hydroperoxide reductase/peroxiredoxin
Gene0103240.1	PEROXIDASE_4 domain-containing protein	43	K	1	GLIAEK(1)NCAPIMVR	-1.5415	chloroplast				K00434	E1.11.1.11; L-ascorbate peroxidase [EC:1.11.1.11]	map00053 Ascorbate and aldarate metabolism; map00480 Glutathione metabolism; map01100 Metabolic pathways	PF00141	Peroxidase
Gene0104950.1	Lactoylglutathione lyase	244	K	1	IANQELGGK(1)ITR	2.3979	cytoplasm	GO:0006081 cellular aldehyde metabolic process; GO:0006082 organic acid metabolic process; GO:0006089 lactate metabolic process; GO:0006950 response to stress; GO:0006970 response to osmotic stress; GO:0006979 response to oxidative stress; GO:0008152 metabolic process; GO:0009056 catabolic process; GO:0009438 methylglyoxal metabolic process; GO:0009628 response to abiotic stimulus; GO:0009651 res…	GO:0005622 intracellular; GO:0005623 cell; GO:0005737 cytoplasm; GO:0005773 vacuole; GO:0005777 peroxisome; GO:0005829 cytosol; GO:0005886 plasma membrane; GO:0009507 chloroplast; GO:0009526 plastid envelope; GO:0009536 plastid; GO:0009941 chloroplast envelope; GO:0016020 membrane; GO:0031967 organelle envelope; GO:0031975 envelope; GO:0042579 microbody; GO:0043226 organelle; GO:0043227 membrane-…	GO:0003824 catalytic activity; GO:0004462 lactoylglutathione lyase activity; GO:0005488 binding; GO:0016151 nickel cation binding; GO:0016829 lyase activity; GO:0016846 carbon-sulfur lyase activity; GO:0019863 IgE binding; GO:0019865 immunoglobulin binding; GO:0043167 ion binding; GO:0043169 cation binding; GO:0044877 protein-containing complex binding; GO:0046872 metal ion binding; GO:0046914 tr…	K01759	GLO1, gloA; lactoylglutathione lyase [EC:4.4.1.5]	map00620 Pyruvate metabolism; map01100 Metabolic pathways	PF00903	Glyoxalase/Bleomycin resistance protein/Dioxygenase superfamily	G	KOG2943	Predicted glyoxalase
Gene0107960.1	ATPase_AAA_core domain-containing protein	221	K	1	GK(1)MCCLFINDLDAGAGR	-0.7115	chloroplast	GO:0001101 response to acid chemical; GO:0006950 response to stress; GO:0006952 defense response; GO:0007275 multicellular organism development; GO:0007568 aging; GO:0009266 response to temperature stimulus; GO:0009314 response to radiation; GO:0009409 response to cold; GO:0009416 response to light stimulus; GO:0009605 response to external stimulus; GO:0009607 response to biotic stimulus; GO:0009…	GO:0005576 extracellular region; GO:0005618 cell wall; GO:0005622 intracellular; GO:0005623 cell; GO:0005634 nucleus; GO:0005737 cytoplasm; GO:0009507 chloroplast; GO:0009526 plastid envelope; GO:0009532 plastid stroma; GO:0009534 chloroplast thylakoid; GO:0009535 chloroplast thylakoid membrane; GO:0009536 plastid; GO:0009570 chloroplast stroma; GO:0009579 thylakoid; GO:0009941 chloroplast envelo…	GO:0000166 nucleotide binding; GO:0005488 binding; GO:0005524 ATP binding; GO:0008047 enzyme activator activity; GO:0008144 drug binding; GO:0017076 purine nucleotide binding; GO:0030234 enzyme regulator activity; GO:0030554 adenyl nucleotide binding; GO:0032553 ribonucleotide binding; GO:0032555 purine ribonucleotide binding; GO:0032559 adenyl ribonucleotide binding; GO:0035639 purine ribonucleo…				PF00004	ATPase family associated with various cellular activities (AAA)	O	KOG0651	26S proteasome regulatory complex, ATPase RPT4
Gene0107960.1	ATPase_AAA_core domain-containing protein	359	K	1	K(1)FVEGLGVEK	0.11453	chloroplast	GO:0001101 response to acid chemical; GO:0006950 response to stress; GO:0006952 defense response; GO:0007275 multicellular organism development; GO:0007568 aging; GO:0009266 response to temperature stimulus; GO:0009314 response to radiation; GO:0009409 response to cold; GO:0009416 response to light stimulus; GO:0009605 response to external stimulus; GO:0009607 response to biotic stimulus; GO:0009…	GO:0005576 extracellular region; GO:0005618 cell wall; GO:0005622 intracellular; GO:0005623 cell; GO:0005634 nucleus; GO:0005737 cytoplasm; GO:0009507 chloroplast; GO:0009526 plastid envelope; GO:0009532 plastid stroma; GO:0009534 chloroplast thylakoid; GO:0009535 chloroplast thylakoid membrane; GO:0009536 plastid; GO:0009570 chloroplast stroma; GO:0009579 thylakoid; GO:0009941 chloroplast envelo…	GO:0000166 nucleotide binding; GO:0005488 binding; GO:0005524 ATP binding; GO:0008047 enzyme activator activity; GO:0008144 drug binding; GO:0017076 purine nucleotide binding; GO:0030234 enzyme regulator activity; GO:0030554 adenyl nucleotide binding; GO:0032553 ribonucleotide binding; GO:0032555 purine ribonucleotide binding; GO:0032559 adenyl ribonucleotide binding; GO:0035639 purine ribonucleo…				PF00004	ATPase family associated with various cellular activities (AAA)	O	KOG0651	26S proteasome regulatory complex, ATPase RPT4
Gene0107960.1	ATPase_AAA_core domain-containing protein	147	K	1	LVVHITK(1)NFLTLPNIK	-1.2854	chloroplast	GO:0001101 response to acid chemical; GO:0006950 response to stress; GO:0006952 defense response; GO:0007275 multicellular organism development; GO:0007568 aging; GO:0009266 response to temperature stimulus; GO:0009314 response to radiation; GO:0009409 response to cold; GO:0009416 response to light stimulus; GO:0009605 response to external stimulus; GO:0009607 response to biotic stimulus; GO:0009…	GO:0005576 extracellular region; GO:0005618 cell wall; GO:0005622 intracellular; GO:0005623 cell; GO:0005634 nucleus; GO:0005737 cytoplasm; GO:0009507 chloroplast; GO:0009526 plastid envelope; GO:0009532 plastid stroma; GO:0009534 chloroplast thylakoid; GO:0009535 chloroplast thylakoid membrane; GO:0009536 plastid; GO:0009570 chloroplast stroma; GO:0009579 thylakoid; GO:0009941 chloroplast envelo…	GO:0000166 nucleotide binding; GO:0005488 binding; GO:0005524 ATP binding; GO:0008047 enzyme activator activity; GO:0008144 drug binding; GO:0017076 purine nucleotide binding; GO:0030234 enzyme regulator activity; GO:0030554 adenyl nucleotide binding; GO:0032553 ribonucleotide binding; GO:0032555 purine ribonucleotide binding; GO:0032559 adenyl ribonucleotide binding; GO:0035639 purine ribonucleo…				PF00004	ATPase family associated with various cellular activities (AAA)	O	KOG0651	26S proteasome regulatory complex, ATPase RPT4
Gene0107960.1	ATPase_AAA_core domain-containing protein	302	K	1	MEK(1)FYWAPTR	-0.038445	chloroplast	GO:0001101 response to acid chemical; GO:0006950 response to stress; GO:0006952 defense response; GO:0007275 multicellular organism development; GO:0007568 aging; GO:0009266 response to temperature stimulus; GO:0009314 response to radiation; GO:0009409 response to cold; GO:0009416 response to light stimulus; GO:0009605 response to external stimulus; GO:0009607 response to biotic stimulus; GO:0009…	GO:0005576 extracellular region; GO:0005618 cell wall; GO:0005622 intracellular; GO:0005623 cell; GO:0005634 nucleus; GO:0005737 cytoplasm; GO:0009507 chloroplast; GO:0009526 plastid envelope; GO:0009532 plastid stroma; GO:0009534 chloroplast thylakoid; GO:0009535 chloroplast thylakoid membrane; GO:0009536 plastid; GO:0009570 chloroplast stroma; GO:0009579 thylakoid; GO:0009941 chloroplast envelo…	GO:0000166 nucleotide binding; GO:0005488 binding; GO:0005524 ATP binding; GO:0008047 enzyme activator activity; GO:0008144 drug binding; GO:0017076 purine nucleotide binding; GO:0030234 enzyme regulator activity; GO:0030554 adenyl nucleotide binding; GO:0032553 ribonucleotide binding; GO:0032555 purine ribonucleotide binding; GO:0032559 adenyl ribonucleotide binding; GO:0035639 purine ribonucleo…				PF00004	ATPase family associated with various cellular activities (AAA)	O	KOG0651	26S proteasome regulatory complex, ATPase RPT4
Gene0107960.1	ATPase_AAA_core domain-containing protein	218	K	1	EAADLIK(1)K	-0.97866	chloroplast	GO:0001101 response to acid chemical; GO:0006950 response to stress; GO:0006952 defense response; GO:0007275 multicellular organism development; GO:0007568 aging; GO:0009266 response to temperature stimulus; GO:0009314 response to radiation; GO:0009409 response to cold; GO:0009416 response to light stimulus; GO:0009605 response to external stimulus; GO:0009607 response to biotic stimulus; GO:0009…	GO:0005576 extracellular region; GO:0005618 cell wall; GO:0005622 intracellular; GO:0005623 cell; GO:0005634 nucleus; GO:0005737 cytoplasm; GO:0009507 chloroplast; GO:0009526 plastid envelope; GO:0009532 plastid stroma; GO:0009534 chloroplast thylakoid; GO:0009535 chloroplast thylakoid membrane; GO:0009536 plastid; GO:0009570 chloroplast stroma; GO:0009579 thylakoid; GO:0009941 chloroplast envelo…	GO:0000166 nucleotide binding; GO:0005488 binding; GO:0005524 ATP binding; GO:0008047 enzyme activator activity; GO:0008144 drug binding; GO:0017076 purine nucleotide binding; GO:0030234 enzyme regulator activity; GO:0030554 adenyl nucleotide binding; GO:0032553 ribonucleotide binding; GO:0032555 purine ribonucleotide binding; GO:0032559 adenyl ribonucleotide binding; GO:0035639 purine ribonucleo…				PF00004	ATPase family associated with various cellular activities (AAA)	O	KOG0651	26S proteasome regulatory complex, ATPase RPT4
Gene0107960.1	ATPase_AAA_core domain-containing protein	368	K	1	FVEGLGVEK(1)ISK	0.26745	chloroplast	GO:0001101 response to acid chemical; GO:0006950 response to stress; GO:0006952 defense response; GO:0007275 multicellular organism development; GO:0007568 aging; GO:0009266 response to temperature stimulus; GO:0009314 response to radiation; GO:0009409 response to cold; GO:0009416 response to light stimulus; GO:0009605 response to external stimulus; GO:0009607 response to biotic stimulus; GO:0009…	GO:0005576 extracellular region; GO:0005618 cell wall; GO:0005622 intracellular; GO:0005623 cell; GO:0005634 nucleus; GO:0005737 cytoplasm; GO:0009507 chloroplast; GO:0009526 plastid envelope; GO:0009532 plastid stroma; GO:0009534 chloroplast thylakoid; GO:0009535 chloroplast thylakoid membrane; GO:0009536 plastid; GO:0009570 chloroplast stroma; GO:0009579 thylakoid; GO:0009941 chloroplast envelo…	GO:0000166 nucleotide binding; GO:0005488 binding; GO:0005524 ATP binding; GO:0008047 enzyme activator activity; GO:0008144 drug binding; GO:0017076 purine nucleotide binding; GO:0030234 enzyme regulator activity; GO:0030554 adenyl nucleotide binding; GO:0032553 ribonucleotide binding; GO:0032555 purine ribonucleotide binding; GO:0032559 adenyl ribonucleotide binding; GO:0035639 purine ribonucleo…				PF00004	ATPase family associated with various cellular activities (AAA)	O	KOG0651	26S proteasome regulatory complex, ATPase RPT4
Gene0107960.1	ATPase_AAA_core domain-containing protein	171	K	1	GQGK(1)SFQCELVMAK	-2.0572	chloroplast	GO:0001101 response to acid chemical; GO:0006950 response to stress; GO:0006952 defense response; GO:0007275 multicellular organism development; GO:0007568 aging; GO:0009266 response to temperature stimulus; GO:0009314 response to radiation; GO:0009409 response to cold; GO:0009416 response to light stimulus; GO:0009605 response to external stimulus; GO:0009607 response to biotic stimulus; GO:0009…	GO:0005576 extracellular region; GO:0005618 cell wall; GO:0005622 intracellular; GO:0005623 cell; GO:0005634 nucleus; GO:0005737 cytoplasm; GO:0009507 chloroplast; GO:0009526 plastid envelope; GO:0009532 plastid stroma; GO:0009534 chloroplast thylakoid; GO:0009535 chloroplast thylakoid membrane; GO:0009536 plastid; GO:0009570 chloroplast stroma; GO:0009579 thylakoid; GO:0009941 chloroplast envelo…	GO:0000166 nucleotide binding; GO:0005488 binding; GO:0005524 ATP binding; GO:0008047 enzyme activator activity; GO:0008144 drug binding; GO:0017076 purine nucleotide binding; GO:0030234 enzyme regulator activity; GO:0030554 adenyl nucleotide binding; GO:0032553 ribonucleotide binding; GO:0032555 purine ribonucleotide binding; GO:0032559 adenyl ribonucleotide binding; GO:0035639 purine ribonucleo…				PF00004	ATPase family associated with various cellular activities (AAA)	O	KOG0651	26S proteasome regulatory complex, ATPase RPT4
Gene0107960.1	ATPase_AAA_core domain-containing protein	167	K	1	VPLILGVWGGK(1)GQGK	3.0988	chloroplast	GO:0001101 response to acid chemical; GO:0006950 response to stress; GO:0006952 defense response; GO:0007275 multicellular organism development; GO:0007568 aging; GO:0009266 response to temperature stimulus; GO:0009314 response to radiation; GO:0009409 response to cold; GO:0009416 response to light stimulus; GO:0009605 response to external stimulus; GO:0009607 response to biotic stimulus; GO:0009…	GO:0005576 extracellular region; GO:0005618 cell wall; GO:0005622 intracellular; GO:0005623 cell; GO:0005634 nucleus; GO:0005737 cytoplasm; GO:0009507 chloroplast; GO:0009526 plastid envelope; GO:0009532 plastid stroma; GO:0009534 chloroplast thylakoid; GO:0009535 chloroplast thylakoid membrane; GO:0009536 plastid; GO:0009570 chloroplast stroma; GO:0009579 thylakoid; GO:0009941 chloroplast envelo…	GO:0000166 nucleotide binding; GO:0005488 binding; GO:0005524 ATP binding; GO:0008047 enzyme activator activity; GO:0008144 drug binding; GO:0017076 purine nucleotide binding; GO:0030234 enzyme regulator activity; GO:0030554 adenyl nucleotide binding; GO:0032553 ribonucleotide binding; GO:0032555 purine ribonucleotide binding; GO:0032559 adenyl ribonucleotide binding; GO:0035639 purine ribonucleo…				PF00004	ATPase family associated with various cellular activities (AAA)	O	KOG0651	26S proteasome regulatory complex, ATPase RPT4
Gene0108910.1	Glycine cleavage system H protein	157	K	1	EYTK(1)FCEEEDAAH	0.15275	mitochondria		GO:0005622 intracellular; GO:0005623 cell; GO:0005737 cytoplasm; GO:0005739 mitochondrion; GO:0009507 chloroplast; GO:0009536 plastid; GO:0043226 organelle; GO:0043227 membrane-bounded organelle; GO:0043229 intracellular organelle; GO:0043231 intracellular membrane-bounded organelle;		K02437	gcvH, GCSH; glycine cleavage system H protein	map00260 Glycine, serine and threonine metabolism; map00630 Glyoxylate and dicarboxylate metabolism; map01100 Metabolic pathways; map01110 Biosynthesis of secondary metabolites; map01200 Carbon metabolism	PF01597	Glycine cleavage H-protein	E	KOG3373	Glycine cleavage system H protein (lipoate-binding)
Gene0108910.1	Glycine cleavage system H protein	153	K	1	VKPSNPAELETLMGSK(1)EYTK	0.064096	mitochondria		GO:0005622 intracellular; GO:0005623 cell; GO:0005737 cytoplasm; GO:0005739 mitochondrion; GO:0009507 chloroplast; GO:0009536 plastid; GO:0043226 organelle; GO:0043227 membrane-bounded organelle; GO:0043229 intracellular organelle; GO:0043231 intracellular membrane-bounded organelle;		K02437	gcvH, GCSH; glycine cleavage system H protein	map00260 Glycine, serine and threonine metabolism; map00630 Glyoxylate and dicarboxylate metabolism; map01100 Metabolic pathways; map01110 Biosynthesis of secondary metabolites; map01200 Carbon metabolism	PF01597	Glycine cleavage H-protein	E	KOG3373	Glycine cleavage system H protein (lipoate-binding)
Gene0109040.1	BZIP domain-containing protein	232	K	1	LSVEIEEK(1)R	-7.6117	nucleus	GO:0006355 regulation of transcription, DNA-templated; GO:0009889 regulation of biosynthetic process; GO:0010468 regulation of gene expression; GO:0010556 regulation of macromolecule biosynthetic process; GO:0019219 regulation of nucleobase-containing compound metabolic process; GO:0019222 regulation of metabolic process; GO:0031323 regulation of cellular metabolic process; GO:0031326 regulation …	GO:0005622 intracellular; GO:0005623 cell; GO:0005634 nucleus; GO:0043226 organelle; GO:0043227 membrane-bounded organelle; GO:0043229 intracellular organelle; GO:0043231 intracellular membrane-bounded organelle;	GO:0003676 nucleic acid binding; GO:0003677 DNA binding; GO:0003700 DNA-binding transcription factor activity; GO:0005488 binding; GO:0043565 sequence-specific DNA binding; GO:0097159 organic cyclic compound binding; GO:0140110 transcription regulator activity; GO:1901363 heterocyclic compound binding;	K14432	ABF; ABA responsive element binding factor	map04075 Plant hormone signal transduction
Gene0112020.1	BnaA07g36230D protein	64	K	1	TSTSLSK(1)R	-2.2474	nucleus
Gene0113410.1	BnaA09g00150D protein	155	K	1	ELAEDIDSLK(1)K	7.2474	chloroplast		GO:0005622 intracellular; GO:0005623 cell; GO:0005737 cytoplasm; GO:0009507 chloroplast; GO:0009526 plastid envelope; GO:0009532 plastid stroma; GO:0009534 chloroplast thylakoid; GO:0009535 chloroplast thylakoid membrane; GO:0009536 plastid; GO:0009570 chloroplast stroma; GO:0009579 thylakoid; GO:0009941 chloroplast envelope; GO:0010287 plastoglobule; GO:0016020 membrane; GO:0031967 organelle env…					PF14159	Domain of unknown function (DUF4308)
Gene0117160.1	BnaA05g13990D protein	123	K	1	ELAQQIEK(1)VMR	-0.097119	cytoplasm	GO:0006139 nucleobase-containing compound metabolic process; GO:0006725 cellular aromatic compound metabolic process; GO:0006807 nitrogen compound metabolic process; GO:0008152 metabolic process; GO:0009987 cellular process; GO:0010501 RNA secondary structure unwinding; GO:0016070 RNA metabolic process; GO:0034641 cellular nitrogen compound metabolic process; GO:0043170 macromolecule metabolic pr…	GO:0005622 intracellular; GO:0005623 cell; GO:0005634 nucleus; GO:0005730 nucleolus; GO:0005737 cytoplasm; GO:0031974 membrane-enclosed lumen; GO:0031981 nuclear lumen; GO:0043226 organelle; GO:0043227 membrane-bounded organelle; GO:0043228 non-membrane-bounded organelle; GO:0043229 intracellular organelle; GO:0043231 intracellular membrane-bounded organelle; GO:0043232 intracellular non-membrane…	GO:0003724 RNA helicase activity; GO:0003824 catalytic activity; GO:0004386 helicase activity; GO:0008186 RNA-dependent ATPase activity; GO:0016462 pyrophosphatase activity; GO:0016787 hydrolase activity; GO:0016817 hydrolase activity, acting on acid anhydrides; GO:0016818 hydrolase activity, acting on acid anhydrides, in phosphorus-containing anhydrides; GO:0016887 ATPase activity; GO:0017111 nu…	K03257	EIF4A; translation initiation factor 4A	map03013 RNA transport	PF00270	DEAD/DEAH box helicase	A	KOG0327	Translation initiation factor 4F, helicase subunit (eIF-4A) and related helicases
Gene0118450.1	Acetyltransferase component of pyruvate dehydrogenase complex	361	K	1	SQLNSFQEANGGK(1)R	-0.7117	chloroplast		GO:0005622 intracellular; GO:0005623 cell; GO:0005737 cytoplasm; GO:0005739 mitochondrion; GO:0009507 chloroplast; GO:0009526 plastid envelope; GO:0009536 plastid; GO:0009941 chloroplast envelope; GO:0031967 organelle envelope; GO:0031975 envelope; GO:0043226 organelle; GO:0043227 membrane-bounded organelle; GO:0043229 intracellular organelle; GO:0043231 intracellular membrane-bounded organelle;	GO:0005488 binding; GO:0005507 copper ion binding; GO:0043167 ion binding; GO:0043169 cation binding; GO:0046872 metal ion binding; GO:0046914 transition metal ion binding;	K00627	DLAT, aceF, pdhC; pyruvate dehydrogenase E2 component (dihydrolipoamide acetyltransferase) [EC:2.3.1.12]	map00010 Glycolysis / Gluconeogenesis; map00020 Citrate cycle (TCA cycle); map00620 Pyruvate metabolism; map01100 Metabolic pathways; map01110 Biosynthesis of secondary metabolites; map01200 Carbon metabolism	PF00364; PF00198	Biotin-requiring enzyme; 2-oxoacid dehydrogenases acyltransferase (catalytic domain)	C	KOG0557	Dihydrolipoamide acetyltransferase
Gene0119370.1	Chlorophyll a-b binding protein, chloroplastic	125	K	1	VDFK(1)EPVWFK	-1.8923	chloroplast	GO:0006091 generation of precursor metabolites and energy; GO:0008152 metabolic process; GO:0009314 response to radiation; GO:0009416 response to light stimulus; GO:0009628 response to abiotic stimulus; GO:0009765 photosynthesis, light harvesting; GO:0009768 photosynthesis, light harvesting in photosystem I; GO:0009987 cellular process; GO:0015979 photosynthesis; GO:0019684 photosynthesis, light …	GO:0005622 intracellular; GO:0005623 cell; GO:0005737 cytoplasm; GO:0009507 chloroplast; GO:0009526 plastid envelope; GO:0009532 plastid stroma; GO:0009534 chloroplast thylakoid; GO:0009535 chloroplast thylakoid membrane; GO:0009536 plastid; GO:0009570 chloroplast stroma; GO:0009579 thylakoid; GO:0009941 chloroplast envelope; GO:0010287 plastoglobule; GO:0016020 membrane; GO:0031967 organelle env…	GO:0005488 binding; GO:0016168 chlorophyll binding; GO:0031409 pigment binding; GO:0043167 ion binding; GO:0043168 anion binding; GO:0046906 tetrapyrrole binding; GO:0048037 cofactor binding; GO:0097159 organic cyclic compound binding; GO:1901363 heterocyclic compound binding;	K08914	LHCB3; light-harvesting complex II chlorophyll a/b binding protein 3	map00196 Photosynthesis - antenna proteins; map01100 Metabolic pathways
Gene0120510.1	BnaA06g01990D protein	329	K	1	GFTSPLFGIDSEK(1)K	0.38197	cytoplasm		GO:0005576 extracellular region; GO:0031012 extracellular matrix;	GO:0005198 structural molecule activity; GO:0005201 extracellular matrix structural constituent;				PF01419	Jacalin-like lectin domain
Gene0121430.1	Tr-type G domain-containing protein	627	K	1	ILAEEFGWDK(1)DLAK	1.6464	cytoplasm	GO:0006950 response to stress; GO:0009266 response to temperature stimulus; GO:0009409 response to cold; GO:0009628 response to abiotic stimulus; GO:0009631 cold acclimation; GO:0009719 response to endogenous stimulus; GO:0009725 response to hormone; GO:0009735 response to cytokinin; GO:0010033 response to organic substance; GO:0042221 response to chemical; GO:0050896 response to stimulus;	GO:0005576 extracellular region; GO:0005622 intracellular; GO:0005623 cell; GO:0005634 nucleus; GO:0005730 nucleolus; GO:0005737 cytoplasm; GO:0005773 vacuole; GO:0005774 vacuolar membrane; GO:0005829 cytosol; GO:0005886 plasma membrane; GO:0005911 cell-cell junction; GO:0009506 plasmodesma; GO:0009507 chloroplast; GO:0009536 plastid; GO:0016020 membrane; GO:0030054 cell junction; GO:0031090 orga…	GO:0003676 nucleic acid binding; GO:0003723 RNA binding; GO:0003729 mRNA binding; GO:0005488 binding; GO:0005507 copper ion binding; GO:0043167 ion binding; GO:0043169 cation binding; GO:0046872 metal ion binding; GO:0046914 transition metal ion binding; GO:0097159 organic cyclic compound binding; GO:1901363 heterocyclic compound binding;	K03234	EEF2; elongation factor 2		PF00009; PF03144; PF03764; PF00679	Elongation factor Tu GTP binding domain; Elongation factor Tu domain 2; Elongation factor G, domain IV; Elongation factor G C-terminus	J	KOG0583	Serine/threonine protein kinase
Gene0121430.1	Tr-type G domain-containing protein	231	K	1	MYASK(1)FGVDETK	3.6038	cytoplasm	GO:0006950 response to stress; GO:0009266 response to temperature stimulus; GO:0009409 response to cold; GO:0009628 response to abiotic stimulus; GO:0009631 cold acclimation; GO:0009719 response to endogenous stimulus; GO:0009725 response to hormone; GO:0009735 response to cytokinin; GO:0010033 response to organic substance; GO:0042221 response to chemical; GO:0050896 response to stimulus;	GO:0005576 extracellular region; GO:0005622 intracellular; GO:0005623 cell; GO:0005634 nucleus; GO:0005730 nucleolus; GO:0005737 cytoplasm; GO:0005773 vacuole; GO:0005774 vacuolar membrane; GO:0005829 cytosol; GO:0005886 plasma membrane; GO:0005911 cell-cell junction; GO:0009506 plasmodesma; GO:0009507 chloroplast; GO:0009536 plastid; GO:0016020 membrane; GO:0030054 cell junction; GO:0031090 orga…	GO:0003676 nucleic acid binding; GO:0003723 RNA binding; GO:0003729 mRNA binding; GO:0005488 binding; GO:0005507 copper ion binding; GO:0043167 ion binding; GO:0043169 cation binding; GO:0046872 metal ion binding; GO:0046914 transition metal ion binding; GO:0097159 organic cyclic compound binding; GO:1901363 heterocyclic compound binding;	K03234	EEF2; elongation factor 2		PF00009; PF03144; PF03764; PF00679	Elongation factor Tu GTP binding domain; Elongation factor Tu domain 2; Elongation factor G, domain IV; Elongation factor G C-terminus	J	KOG0583	Serine/threonine protein kinase
Gene0121430.1	Tr-type G domain-containing protein	309	K	1	SDEK(1)ELMGK	2.9322	cytoplasm	GO:0006950 response to stress; GO:0009266 response to temperature stimulus; GO:0009409 response to cold; GO:0009628 response to abiotic stimulus; GO:0009631 cold acclimation; GO:0009719 response to endogenous stimulus; GO:0009725 response to hormone; GO:0009735 response to cytokinin; GO:0010033 response to organic substance; GO:0042221 response to chemical; GO:0050896 response to stimulus;	GO:0005576 extracellular region; GO:0005622 intracellular; GO:0005623 cell; GO:0005634 nucleus; GO:0005730 nucleolus; GO:0005737 cytoplasm; GO:0005773 vacuole; GO:0005774 vacuolar membrane; GO:0005829 cytosol; GO:0005886 plasma membrane; GO:0005911 cell-cell junction; GO:0009506 plasmodesma; GO:0009507 chloroplast; GO:0009536 plastid; GO:0016020 membrane; GO:0030054 cell junction; GO:0031090 orga…	GO:0003676 nucleic acid binding; GO:0003723 RNA binding; GO:0003729 mRNA binding; GO:0005488 binding; GO:0005507 copper ion binding; GO:0043167 ion binding; GO:0043169 cation binding; GO:0046872 metal ion binding; GO:0046914 transition metal ion binding; GO:0097159 organic cyclic compound binding; GO:1901363 heterocyclic compound binding;	K03234	EEF2; elongation factor 2		PF00009; PF03144; PF03764; PF00679	Elongation factor Tu GTP binding domain; Elongation factor Tu domain 2; Elongation factor G, domain IV; Elongation factor G C-terminus	J	KOG0583	Serine/threonine protein kinase
Gene0121430.1	Tr-type G domain-containing protein	617	K	1	SK(1)ILAEEFGWDK	2.0017	cytoplasm	GO:0006950 response to stress; GO:0009266 response to temperature stimulus; GO:0009409 response to cold; GO:0009628 response to abiotic stimulus; GO:0009631 cold acclimation; GO:0009719 response to endogenous stimulus; GO:0009725 response to hormone; GO:0009735 response to cytokinin; GO:0010033 response to organic substance; GO:0042221 response to chemical; GO:0050896 response to stimulus;	GO:0005576 extracellular region; GO:0005622 intracellular; GO:0005623 cell; GO:0005634 nucleus; GO:0005730 nucleolus; GO:0005737 cytoplasm; GO:0005773 vacuole; GO:0005774 vacuolar membrane; GO:0005829 cytosol; GO:0005886 plasma membrane; GO:0005911 cell-cell junction; GO:0009506 plasmodesma; GO:0009507 chloroplast; GO:0009536 plastid; GO:0016020 membrane; GO:0030054 cell junction; GO:0031090 orga…	GO:0003676 nucleic acid binding; GO:0003723 RNA binding; GO:0003729 mRNA binding; GO:0005488 binding; GO:0005507 copper ion binding; GO:0043167 ion binding; GO:0043169 cation binding; GO:0046872 metal ion binding; GO:0046914 transition metal ion binding; GO:0097159 organic cyclic compound binding; GO:1901363 heterocyclic compound binding;	K03234	EEF2; elongation factor 2		PF00009; PF03144; PF03764; PF00679	Elongation factor Tu GTP binding domain; Elongation factor Tu domain 2; Elongation factor G, domain IV; Elongation factor G C-terminus	J	KOG0583	Serine/threonine protein kinase
Gene0122630.1	Serine hydroxymethyltransferase	187	K	1	IMALDLPHGGHLSHGYQTDTK(1)K	-0.86661	mitochondria	GO:0001505 regulation of neurotransmitter levels; GO:0002376 immune system process; GO:0006082 organic acid metabolic process; GO:0006520 cellular amino acid metabolic process; GO:0006544 glycine metabolic process; GO:0006563 L-serine metabolic process; GO:0006807 nitrogen compound metabolic process; GO:0006950 response to stress; GO:0006952 defense response; GO:0006955 immune response; GO:000762…	GO:0005576 extracellular region; GO:0005622 intracellular; GO:0005623 cell; GO:0005634 nucleus; GO:0005737 cytoplasm; GO:0005739 mitochondrion; GO:0005759 mitochondrial matrix; GO:0005829 cytosol; GO:0005840 ribosome; GO:0005886 plasma membrane; GO:0009507 chloroplast; GO:0009526 plastid envelope; GO:0009532 plastid stroma; GO:0009534 chloroplast thylakoid; GO:0009536 plastid; GO:0009570 chloropl…	GO:0003676 nucleic acid binding; GO:0003723 RNA binding; GO:0003727 single-stranded RNA binding; GO:0003824 catalytic activity; GO:0004372 glycine hydroxymethyltransferase activity; GO:0005488 binding; GO:0008187 poly-pyrimidine tract binding; GO:0008266 poly(U) RNA binding; GO:0016740 transferase activity; GO:0016741 transferase activity, transferring one-carbon groups; GO:0016742 hydroxymethyl-…	K00600	glyA, SHMT; glycine hydroxymethyltransferase [EC:2.1.2.1]	map00260 Glycine, serine and threonine metabolism; map00460 Cyanoamino acid metabolism; map00630 Glyoxylate and dicarboxylate metabolism; map00670 One carbon pool by folate; map01100 Metabolic pathways; map01110 Biosynthesis of secondary metabolites; map01200 Carbon metabolism; map01230 Biosynthesis of amino acids	PF00464	Serine hydroxymethyltransferase	E	KOG2467	Glycine/serine hydroxymethyltransferase
Gene0122630.1	Serine hydroxymethyltransferase	365	K	1	AYQEQVLSNSAK(1)FAQTLMEK	2.8087	mitochondria	GO:0001505 regulation of neurotransmitter levels; GO:0002376 immune system process; GO:0006082 organic acid metabolic process; GO:0006520 cellular amino acid metabolic process; GO:0006544 glycine metabolic process; GO:0006563 L-serine metabolic process; GO:0006807 nitrogen compound metabolic process; GO:0006950 response to stress; GO:0006952 defense response; GO:0006955 immune response; GO:000762…	GO:0005576 extracellular region; GO:0005622 intracellular; GO:0005623 cell; GO:0005634 nucleus; GO:0005737 cytoplasm; GO:0005739 mitochondrion; GO:0005759 mitochondrial matrix; GO:0005829 cytosol; GO:0005840 ribosome; GO:0005886 plasma membrane; GO:0009507 chloroplast; GO:0009526 plastid envelope; GO:0009532 plastid stroma; GO:0009534 chloroplast thylakoid; GO:0009536 plastid; GO:0009570 chloropl…	GO:0003676 nucleic acid binding; GO:0003723 RNA binding; GO:0003727 single-stranded RNA binding; GO:0003824 catalytic activity; GO:0004372 glycine hydroxymethyltransferase activity; GO:0005488 binding; GO:0008187 poly-pyrimidine tract binding; GO:0008266 poly(U) RNA binding; GO:0016740 transferase activity; GO:0016741 transferase activity, transferring one-carbon groups; GO:0016742 hydroxymethyl-…	K00600	glyA, SHMT; glycine hydroxymethyltransferase [EC:2.1.2.1]	map00260 Glycine, serine and threonine metabolism; map00460 Cyanoamino acid metabolism; map00630 Glyoxylate and dicarboxylate metabolism; map00670 One carbon pool by folate; map01100 Metabolic pathways; map01110 Biosynthesis of secondary metabolites; map01200 Carbon metabolism; map01230 Biosynthesis of amino acids	PF00464	Serine hydroxymethyltransferase	E	KOG2467	Glycine/serine hydroxymethyltransferase
Gene0122630.1	Serine hydroxymethyltransferase	392	K	1	GYELVSGGTDNHLVLVNLK(1)PK	0.78882	mitochondria	GO:0001505 regulation of neurotransmitter levels; GO:0002376 immune system process; GO:0006082 organic acid metabolic process; GO:0006520 cellular amino acid metabolic process; GO:0006544 glycine metabolic process; GO:0006563 L-serine metabolic process; GO:0006807 nitrogen compound metabolic process; GO:0006950 response to stress; GO:0006952 defense response; GO:0006955 immune response; GO:000762…	GO:0005576 extracellular region; GO:0005622 intracellular; GO:0005623 cell; GO:0005634 nucleus; GO:0005737 cytoplasm; GO:0005739 mitochondrion; GO:0005759 mitochondrial matrix; GO:0005829 cytosol; GO:0005840 ribosome; GO:0005886 plasma membrane; GO:0009507 chloroplast; GO:0009526 plastid envelope; GO:0009532 plastid stroma; GO:0009534 chloroplast thylakoid; GO:0009536 plastid; GO:0009570 chloropl…	GO:0003676 nucleic acid binding; GO:0003723 RNA binding; GO:0003727 single-stranded RNA binding; GO:0003824 catalytic activity; GO:0004372 glycine hydroxymethyltransferase activity; GO:0005488 binding; GO:0008187 poly-pyrimidine tract binding; GO:0008266 poly(U) RNA binding; GO:0016740 transferase activity; GO:0016741 transferase activity, transferring one-carbon groups; GO:0016742 hydroxymethyl-…	K00600	glyA, SHMT; glycine hydroxymethyltransferase [EC:2.1.2.1]	map00260 Glycine, serine and threonine metabolism; map00460 Cyanoamino acid metabolism; map00630 Glyoxylate and dicarboxylate metabolism; map00670 One carbon pool by folate; map01100 Metabolic pathways; map01110 Biosynthesis of secondary metabolites; map01200 Carbon metabolism; map01230 Biosynthesis of amino acids	PF00464	Serine hydroxymethyltransferase	E	KOG2467	Glycine/serine hydroxymethyltransferase
Gene0122630.1	Serine hydroxymethyltransferase	345	K	1	INQAVFPGLQGGPHNHTITGLAVALK(1)QATTSEYK	-2.9821	mitochondria	GO:0001505 regulation of neurotransmitter levels; GO:0002376 immune system process; GO:0006082 organic acid metabolic process; GO:0006520 cellular amino acid metabolic process; GO:0006544 glycine metabolic process; GO:0006563 L-serine metabolic process; GO:0006807 nitrogen compound metabolic process; GO:0006950 response to stress; GO:0006952 defense response; GO:0006955 immune response; GO:000762…	GO:0005576 extracellular region; GO:0005622 intracellular; GO:0005623 cell; GO:0005634 nucleus; GO:0005737 cytoplasm; GO:0005739 mitochondrion; GO:0005759 mitochondrial matrix; GO:0005829 cytosol; GO:0005840 ribosome; GO:0005886 plasma membrane; GO:0009507 chloroplast; GO:0009526 plastid envelope; GO:0009532 plastid stroma; GO:0009534 chloroplast thylakoid; GO:0009536 plastid; GO:0009570 chloropl…	GO:0003676 nucleic acid binding; GO:0003723 RNA binding; GO:0003727 single-stranded RNA binding; GO:0003824 catalytic activity; GO:0004372 glycine hydroxymethyltransferase activity; GO:0005488 binding; GO:0008187 poly-pyrimidine tract binding; GO:0008266 poly(U) RNA binding; GO:0016740 transferase activity; GO:0016741 transferase activity, transferring one-carbon groups; GO:0016742 hydroxymethyl-…	K00600	glyA, SHMT; glycine hydroxymethyltransferase [EC:2.1.2.1]	map00260 Glycine, serine and threonine metabolism; map00460 Cyanoamino acid metabolism; map00630 Glyoxylate and dicarboxylate metabolism; map00670 One carbon pool by folate; map01100 Metabolic pathways; map01110 Biosynthesis of secondary metabolites; map01200 Carbon metabolism; map01230 Biosynthesis of amino acids	PF00464	Serine hydroxymethyltransferase	E	KOG2467	Glycine/serine hydroxymethyltransferase
Gene0122630.1	Serine hydroxymethyltransferase	510	K	1	QFPTIGFEK(1)ETMK	-2.5522	mitochondria	GO:0001505 regulation of neurotransmitter levels; GO:0002376 immune system process; GO:0006082 organic acid metabolic process; GO:0006520 cellular amino acid metabolic process; GO:0006544 glycine metabolic process; GO:0006563 L-serine metabolic process; GO:0006807 nitrogen compound metabolic process; GO:0006950 response to stress; GO:0006952 defense response; GO:0006955 immune response; GO:000762…	GO:0005576 extracellular region; GO:0005622 intracellular; GO:0005623 cell; GO:0005634 nucleus; GO:0005737 cytoplasm; GO:0005739 mitochondrion; GO:0005759 mitochondrial matrix; GO:0005829 cytosol; GO:0005840 ribosome; GO:0005886 plasma membrane; GO:0009507 chloroplast; GO:0009526 plastid envelope; GO:0009532 plastid stroma; GO:0009534 chloroplast thylakoid; GO:0009536 plastid; GO:0009570 chloropl…	GO:0003676 nucleic acid binding; GO:0003723 RNA binding; GO:0003727 single-stranded RNA binding; GO:0003824 catalytic activity; GO:0004372 glycine hydroxymethyltransferase activity; GO:0005488 binding; GO:0008187 poly-pyrimidine tract binding; GO:0008266 poly(U) RNA binding; GO:0016740 transferase activity; GO:0016741 transferase activity, transferring one-carbon groups; GO:0016742 hydroxymethyl-…	K00600	glyA, SHMT; glycine hydroxymethyltransferase [EC:2.1.2.1]	map00260 Glycine, serine and threonine metabolism; map00460 Cyanoamino acid metabolism; map00630 Glyoxylate and dicarboxylate metabolism; map00670 One carbon pool by folate; map01100 Metabolic pathways; map01110 Biosynthesis of secondary metabolites; map01200 Carbon metabolism; map01230 Biosynthesis of amino acids	PF00464	Serine hydroxymethyltransferase	E	KOG2467	Glycine/serine hydroxymethyltransferase
Gene0122630.1	Serine hydroxymethyltransferase	310	K	1	QGK(1)EVLYDFEDK	1.9962	mitochondria	GO:0001505 regulation of neurotransmitter levels; GO:0002376 immune system process; GO:0006082 organic acid metabolic process; GO:0006520 cellular amino acid metabolic process; GO:0006544 glycine metabolic process; GO:0006563 L-serine metabolic process; GO:0006807 nitrogen compound metabolic process; GO:0006950 response to stress; GO:0006952 defense response; GO:0006955 immune response; GO:000762…	GO:0005576 extracellular region; GO:0005622 intracellular; GO:0005623 cell; GO:0005634 nucleus; GO:0005737 cytoplasm; GO:0005739 mitochondrion; GO:0005759 mitochondrial matrix; GO:0005829 cytosol; GO:0005840 ribosome; GO:0005886 plasma membrane; GO:0009507 chloroplast; GO:0009526 plastid envelope; GO:0009532 plastid stroma; GO:0009534 chloroplast thylakoid; GO:0009536 plastid; GO:0009570 chloropl…	GO:0003676 nucleic acid binding; GO:0003723 RNA binding; GO:0003727 single-stranded RNA binding; GO:0003824 catalytic activity; GO:0004372 glycine hydroxymethyltransferase activity; GO:0005488 binding; GO:0008187 poly-pyrimidine tract binding; GO:0008266 poly(U) RNA binding; GO:0016740 transferase activity; GO:0016741 transferase activity, transferring one-carbon groups; GO:0016742 hydroxymethyl-…	K00600	glyA, SHMT; glycine hydroxymethyltransferase [EC:2.1.2.1]	map00260 Glycine, serine and threonine metabolism; map00460 Cyanoamino acid metabolism; map00630 Glyoxylate and dicarboxylate metabolism; map00670 One carbon pool by folate; map01100 Metabolic pathways; map01110 Biosynthesis of secondary metabolites; map01200 Carbon metabolism; map01230 Biosynthesis of amino acids	PF00464	Serine hydroxymethyltransferase	E	KOG2467	Glycine/serine hydroxymethyltransferase
Gene0122630.1	Serine hydroxymethyltransferase	471	K	1	SEAQGTK(1)LK	-0.87975	mitochondria	GO:0001505 regulation of neurotransmitter levels; GO:0002376 immune system process; GO:0006082 organic acid metabolic process; GO:0006520 cellular amino acid metabolic process; GO:0006544 glycine metabolic process; GO:0006563 L-serine metabolic process; GO:0006807 nitrogen compound metabolic process; GO:0006950 response to stress; GO:0006952 defense response; GO:0006955 immune response; GO:000762…	GO:0005576 extracellular region; GO:0005622 intracellular; GO:0005623 cell; GO:0005634 nucleus; GO:0005737 cytoplasm; GO:0005739 mitochondrion; GO:0005759 mitochondrial matrix; GO:0005829 cytosol; GO:0005840 ribosome; GO:0005886 plasma membrane; GO:0009507 chloroplast; GO:0009526 plastid envelope; GO:0009532 plastid stroma; GO:0009534 chloroplast thylakoid; GO:0009536 plastid; GO:0009570 chloropl…	GO:0003676 nucleic acid binding; GO:0003723 RNA binding; GO:0003727 single-stranded RNA binding; GO:0003824 catalytic activity; GO:0004372 glycine hydroxymethyltransferase activity; GO:0005488 binding; GO:0008187 poly-pyrimidine tract binding; GO:0008266 poly(U) RNA binding; GO:0016740 transferase activity; GO:0016741 transferase activity, transferring one-carbon groups; GO:0016742 hydroxymethyl-…	K00600	glyA, SHMT; glycine hydroxymethyltransferase [EC:2.1.2.1]	map00260 Glycine, serine and threonine metabolism; map00460 Cyanoamino acid metabolism; map00630 Glyoxylate and dicarboxylate metabolism; map00670 One carbon pool by folate; map01100 Metabolic pathways; map01110 Biosynthesis of secondary metabolites; map01200 Carbon metabolism; map01230 Biosynthesis of amino acids	PF00464	Serine hydroxymethyltransferase	E	KOG2467	Glycine/serine hydroxymethyltransferase
Gene0122630.1	Serine hydroxymethyltransferase	455	K	1	VAEYFDK(1)AVK	2.1204	mitochondria	GO:0001505 regulation of neurotransmitter levels; GO:0002376 immune system process; GO:0006082 organic acid metabolic process; GO:0006520 cellular amino acid metabolic process; GO:0006544 glycine metabolic process; GO:0006563 L-serine metabolic process; GO:0006807 nitrogen compound metabolic process; GO:0006950 response to stress; GO:0006952 defense response; GO:0006955 immune response; GO:000762…	GO:0005576 extracellular region; GO:0005622 intracellular; GO:0005623 cell; GO:0005634 nucleus; GO:0005737 cytoplasm; GO:0005739 mitochondrion; GO:0005759 mitochondrial matrix; GO:0005829 cytosol; GO:0005840 ribosome; GO:0005886 plasma membrane; GO:0009507 chloroplast; GO:0009526 plastid envelope; GO:0009532 plastid stroma; GO:0009534 chloroplast thylakoid; GO:0009536 plastid; GO:0009570 chloropl…	GO:0003676 nucleic acid binding; GO:0003723 RNA binding; GO:0003727 single-stranded RNA binding; GO:0003824 catalytic activity; GO:0004372 glycine hydroxymethyltransferase activity; GO:0005488 binding; GO:0008187 poly-pyrimidine tract binding; GO:0008266 poly(U) RNA binding; GO:0016740 transferase activity; GO:0016741 transferase activity, transferring one-carbon groups; GO:0016742 hydroxymethyl-…	K00600	glyA, SHMT; glycine hydroxymethyltransferase [EC:2.1.2.1]	map00260 Glycine, serine and threonine metabolism; map00460 Cyanoamino acid metabolism; map00630 Glyoxylate and dicarboxylate metabolism; map00670 One carbon pool by folate; map01100 Metabolic pathways; map01110 Biosynthesis of secondary metabolites; map01200 Carbon metabolism; map01230 Biosynthesis of amino acids	PF00464	Serine hydroxymethyltransferase	E	KOG2467	Glycine/serine hydroxymethyltransferase
Gene0122630.1	Serine hydroxymethyltransferase	403	K	1	VEK(1)VLEAVHIASNK	-1.6461	mitochondria	GO:0001505 regulation of neurotransmitter levels; GO:0002376 immune system process; GO:0006082 organic acid metabolic process; GO:0006520 cellular amino acid metabolic process; GO:0006544 glycine metabolic process; GO:0006563 L-serine metabolic process; GO:0006807 nitrogen compound metabolic process; GO:0006950 response to stress; GO:0006952 defense response; GO:0006955 immune response; GO:000762…	GO:0005576 extracellular region; GO:0005622 intracellular; GO:0005623 cell; GO:0005634 nucleus; GO:0005737 cytoplasm; GO:0005739 mitochondrion; GO:0005759 mitochondrial matrix; GO:0005829 cytosol; GO:0005840 ribosome; GO:0005886 plasma membrane; GO:0009507 chloroplast; GO:0009526 plastid envelope; GO:0009532 plastid stroma; GO:0009534 chloroplast thylakoid; GO:0009536 plastid; GO:0009570 chloropl…	GO:0003676 nucleic acid binding; GO:0003723 RNA binding; GO:0003727 single-stranded RNA binding; GO:0003824 catalytic activity; GO:0004372 glycine hydroxymethyltransferase activity; GO:0005488 binding; GO:0008187 poly-pyrimidine tract binding; GO:0008266 poly(U) RNA binding; GO:0016740 transferase activity; GO:0016741 transferase activity, transferring one-carbon groups; GO:0016742 hydroxymethyl-…	K00600	glyA, SHMT; glycine hydroxymethyltransferase [EC:2.1.2.1]	map00260 Glycine, serine and threonine metabolism; map00460 Cyanoamino acid metabolism; map00630 Glyoxylate and dicarboxylate metabolism; map00670 One carbon pool by folate; map01100 Metabolic pathways; map01110 Biosynthesis of secondary metabolites; map01200 Carbon metabolism; map01230 Biosynthesis of amino acids	PF00464	Serine hydroxymethyltransferase	E	KOG2467	Glycine/serine hydroxymethyltransferase
Gene0122630.1	Serine hydroxymethyltransferase	414	K	1	VLEAVHIASNK(1)NTVPGDVSAMVPGGIR	-0.1835	mitochondria	GO:0001505 regulation of neurotransmitter levels; GO:0002376 immune system process; GO:0006082 organic acid metabolic process; GO:0006520 cellular amino acid metabolic process; GO:0006544 glycine metabolic process; GO:0006563 L-serine metabolic process; GO:0006807 nitrogen compound metabolic process; GO:0006950 response to stress; GO:0006952 defense response; GO:0006955 immune response; GO:000762…	GO:0005576 extracellular region; GO:0005622 intracellular; GO:0005623 cell; GO:0005634 nucleus; GO:0005737 cytoplasm; GO:0005739 mitochondrion; GO:0005759 mitochondrial matrix; GO:0005829 cytosol; GO:0005840 ribosome; GO:0005886 plasma membrane; GO:0009507 chloroplast; GO:0009526 plastid envelope; GO:0009532 plastid stroma; GO:0009534 chloroplast thylakoid; GO:0009536 plastid; GO:0009570 chloropl…	GO:0003676 nucleic acid binding; GO:0003723 RNA binding; GO:0003727 single-stranded RNA binding; GO:0003824 catalytic activity; GO:0004372 glycine hydroxymethyltransferase activity; GO:0005488 binding; GO:0008187 poly-pyrimidine tract binding; GO:0008266 poly(U) RNA binding; GO:0016740 transferase activity; GO:0016741 transferase activity, transferring one-carbon groups; GO:0016742 hydroxymethyl-…	K00600	glyA, SHMT; glycine hydroxymethyltransferase [EC:2.1.2.1]	map00260 Glycine, serine and threonine metabolism; map00460 Cyanoamino acid metabolism; map00630 Glyoxylate and dicarboxylate metabolism; map00670 One carbon pool by folate; map01100 Metabolic pathways; map01110 Biosynthesis of secondary metabolites; map01200 Carbon metabolism; map01230 Biosynthesis of amino acids	PF00464	Serine hydroxymethyltransferase	E	KOG2467	Glycine/serine hydroxymethyltransferase
Gene0122810.1	BnaC04g43560D protein	372	K	1	NK(1)LGLDAEK	1.2154	cytoplasm	GO:0006082 organic acid metabolic process; GO:0006629 lipid metabolic process; GO:0006631 fatty acid metabolic process; GO:0006635 fatty acid beta-oxidation; GO:0006950 response to stress; GO:0006996 organelle organization; GO:0007031 peroxisome organization; GO:0008152 metabolic process; GO:0009056 catabolic process; GO:0009058 biosynthetic process; GO:0009062 fatty acid catabolic process; GO:00…	GO:0005622 intracellular; GO:0005623 cell; GO:0005634 nucleus; GO:0005730 nucleolus; GO:0005737 cytoplasm; GO:0005739 mitochondrion; GO:0005773 vacuole; GO:0005774 vacuolar membrane; GO:0005777 peroxisome; GO:0009507 chloroplast; GO:0009514 glyoxysome; GO:0009536 plastid; GO:0016020 membrane; GO:0031090 organelle membrane; GO:0031974 membrane-enclosed lumen; GO:0031981 nuclear lumen; GO:0042579 m…	GO:0003824 catalytic activity; GO:0003988 acetyl-CoA C-acyltransferase activity; GO:0016408 C-acyltransferase activity; GO:0016740 transferase activity; GO:0016746 transferase activity, transferring acyl groups; GO:0016747 transferase activity, transferring acyl groups other than amino-acyl groups;	K07513	ACAA1; acetyl-CoA acyltransferase 1 [EC:2.3.1.16]	map00071 Fatty acid degradation; map00280 Valine, leucine and isoleucine degradation; map00592 alpha-Linolenic acid metabolism; map01040 Biosynthesis of unsaturated fatty acids; map01100 Metabolic pathways; map01110 Biosynthesis of secondary metabolites; map01212 Fatty acid metabolism; map04146 Peroxisome	PF00108; PF02803	Thiolase, N-terminal domain; Thiolase, C-terminal domain	I	KOG1389	3-oxoacyl CoA thiolase
Gene0123310.1	BnaA04g26860D protein	30	K	1	QVIEK(1)YYSR	1.4795	nucleus	GO:0000028 ribosomal small subunit assembly; GO:0006996 organelle organization; GO:0009987 cellular process; GO:0016043 cellular component organization; GO:0022607 cellular component assembly; GO:0022613 ribonucleoprotein complex biogenesis; GO:0022618 ribonucleoprotein complex assembly; GO:0034622 cellular protein-containing complex assembly; GO:0042254 ribosome biogenesis; GO:0042255 ribosome a…	GO:0005622 intracellular; GO:0005623 cell; GO:0005737 cytoplasm; GO:0005829 cytosol; GO:0005840 ribosome; GO:0015935 small ribosomal subunit; GO:0022626 cytosolic ribosome; GO:0022627 cytosolic small ribosomal subunit; GO:0032991 protein-containing complex; GO:0043226 organelle; GO:0043228 non-membrane-bounded organelle; GO:0043229 intracellular organelle; GO:0043232 intracellular non-membrane-bo…	GO:0003676 nucleic acid binding; GO:0003723 RNA binding; GO:0003729 mRNA binding; GO:0003735 structural constituent of ribosome; GO:0005198 structural molecule activity; GO:0005488 binding; GO:0097159 organic cyclic compound binding; GO:1901363 heterocyclic compound binding;	K02962	RP-S17e, RPS17; small subunit ribosomal protein S17e	map03010 Ribosome			J	KOG0187	40S ribosomal protein S17
Gene0123770.1	BnaA03g00220D protein	99	K	1	FFLK(1)FYDTK	-0.93703	cytoplasm				K07253	MIF; phenylpyruvate tautomerase [EC:5.3.2.1]	map00350 Tyrosine metabolism; map00360 Phenylalanine metabolism; map01100 Metabolic pathways	PF01187	Macrophage migration inhibitory factor (MIF)	V	KOG1759	Macrophage migration inhibitory factor
Gene0129600.1	Fe2OG dioxygenase domain-containing protein	291	K	1	LYSGVK(1)FQPK	-0.41715	cytoplasm	GO:0001101 response to acid chemical; GO:0008152 metabolic process; GO:0009058 biosynthetic process; GO:0009692 ethylene metabolic process; GO:0009693 ethylene biosynthetic process; GO:0009987 cellular process; GO:0010033 response to organic substance; GO:0010817 regulation of hormone levels; GO:0033993 response to lipid; GO:0042221 response to chemical; GO:0042445 hormone metabolic process; GO:0…		GO:0003824 catalytic activity; GO:0009815 1-aminocyclopropane-1-carboxylate oxidase activity; GO:0016491 oxidoreductase activity; GO:0016638 oxidoreductase activity, acting on the CH-NH2 group of donors; GO:0016641 oxidoreductase activity, acting on the CH-NH2 group of donors, oxygen as acceptor;	K05933	E1.14.17.4; aminocyclopropanecarboxylate oxidase [EC:1.14.17.4]	map00270 Cysteine and methionine metabolism; map01100 Metabolic pathways; map01110 Biosynthesis of secondary metabolites	PF03171	2OG-Fe(II) oxygenase superfamily	Q	KOG0143	Iron/ascorbate family oxidoreductases
Gene0130370.1	BnaA01g33220D protein	293	K	1	HEEVVEQVK(1)K	2.2137	mitochondria	GO:0006091 generation of precursor metabolites and energy; GO:0006119 oxidative phosphorylation; GO:0006122 mitochondrial electron transport, ubiquinol to cytochrome c; GO:0006139 nucleobase-containing compound metabolic process; GO:0006163 purine nucleotide metabolic process; GO:0006508 proteolysis; GO:0006725 cellular aromatic compound metabolic process; GO:0006753 nucleoside phosphate metaboli…	GO:0005618 cell wall; GO:0005622 intracellular; GO:0005623 cell; GO:0005634 nucleus; GO:0005730 nucleolus; GO:0005737 cytoplasm; GO:0005739 mitochondrion; GO:0005740 mitochondrial envelope; GO:0005741 mitochondrial outer membrane; GO:0005743 mitochondrial inner membrane; GO:0005746 mitochondrial respirasome; GO:0005750 mitochondrial respiratory chain complex III; GO:0005758 mitochondrial intermem…	GO:0003824 catalytic activity; GO:0004175 endopeptidase activity; GO:0004222 metalloendopeptidase activity; GO:0005488 binding; GO:0008233 peptidase activity; GO:0008237 metallopeptidase activity; GO:0008270 zinc ion binding; GO:0016787 hydrolase activity; GO:0043167 ion binding; GO:0043169 cation binding; GO:0046872 metal ion binding; GO:0046914 transition metal ion binding; GO:0070011 peptidase…	K17732	PMPCB, MAS1; mitochondrial-processing peptidase subunit beta [EC:3.4.24.64]		PF05193	Peptidase M16 inactive domain	O	KOG0960	Mitochondrial processing peptidase, beta subunit, and related enzymes (insulinase superfamily)
Gene0133730.1	Chaperonin CPN60-like 1, mitochondrial	522	K	1	GEYVDMVK(1)SGIIDPVK	1.187	mitochondria	GO:0006457 protein folding; GO:0006458 'de novo' protein folding; GO:0006605 protein targeting; GO:0006626 protein targeting to mitochondrion; GO:0006810 transport; GO:0006839 mitochondrial transport; GO:0006886 intracellular protein transport; GO:0006996 organelle organization; GO:0007005 mitochondrion organization; GO:0008104 protein localization; GO:0009719 response to endogenous stimulus; GO:…	GO:0005622 intracellular; GO:0005623 cell; GO:0005737 cytoplasm; GO:0005739 mitochondrion; GO:0005759 mitochondrial matrix; GO:0005773 vacuole; GO:0005774 vacuolar membrane; GO:0005829 cytosol; GO:0005886 plasma membrane; GO:0009507 chloroplast; GO:0009526 plastid envelope; GO:0009532 plastid stroma; GO:0009536 plastid; GO:0009570 chloroplast stroma; GO:0009941 chloroplast envelope; GO:0016020 me…	GO:0000166 nucleotide binding; GO:0005488 binding; GO:0005507 copper ion binding; GO:0005515 protein binding; GO:0005524 ATP binding; GO:0008144 drug binding; GO:0017076 purine nucleotide binding; GO:0019899 enzyme binding; GO:0030554 adenyl nucleotide binding; GO:0032553 ribonucleotide binding; GO:0032555 purine ribonucleotide binding; GO:0032559 adenyl ribonucleotide binding; GO:0035639 purine …	K04077	groEL, HSPD1; chaperonin GroEL	map03018 RNA degradation			O	KOG0356	Mitochondrial chaperonin, Cpn60/Hsp60p
Gene0133730.1	Chaperonin CPN60-like 1, mitochondrial	163	K	1	LAVDTVVTNLK(1)SR	-1.606	mitochondria	GO:0006457 protein folding; GO:0006458 'de novo' protein folding; GO:0006605 protein targeting; GO:0006626 protein targeting to mitochondrion; GO:0006810 transport; GO:0006839 mitochondrial transport; GO:0006886 intracellular protein transport; GO:0006996 organelle organization; GO:0007005 mitochondrion organization; GO:0008104 protein localization; GO:0009719 response to endogenous stimulus; GO:…	GO:0005622 intracellular; GO:0005623 cell; GO:0005737 cytoplasm; GO:0005739 mitochondrion; GO:0005759 mitochondrial matrix; GO:0005773 vacuole; GO:0005774 vacuolar membrane; GO:0005829 cytosol; GO:0005886 plasma membrane; GO:0009507 chloroplast; GO:0009526 plastid envelope; GO:0009532 plastid stroma; GO:0009536 plastid; GO:0009570 chloroplast stroma; GO:0009941 chloroplast envelope; GO:0016020 me…	GO:0000166 nucleotide binding; GO:0005488 binding; GO:0005507 copper ion binding; GO:0005515 protein binding; GO:0005524 ATP binding; GO:0008144 drug binding; GO:0017076 purine nucleotide binding; GO:0019899 enzyme binding; GO:0030554 adenyl nucleotide binding; GO:0032553 ribonucleotide binding; GO:0032555 purine ribonucleotide binding; GO:0032559 adenyl ribonucleotide binding; GO:0035639 purine …	K04077	groEL, HSPD1; chaperonin GroEL	map03018 RNA degradation			O	KOG0356	Mitochondrial chaperonin, Cpn60/Hsp60p
Gene0133730.1	Chaperonin CPN60-like 1, mitochondrial	308	K	1	VCAVK(1)APGFGENR	0.18735	mitochondria	GO:0006457 protein folding; GO:0006458 'de novo' protein folding; GO:0006605 protein targeting; GO:0006626 protein targeting to mitochondrion; GO:0006810 transport; GO:0006839 mitochondrial transport; GO:0006886 intracellular protein transport; GO:0006996 organelle organization; GO:0007005 mitochondrion organization; GO:0008104 protein localization; GO:0009719 response to endogenous stimulus; GO:…	GO:0005622 intracellular; GO:0005623 cell; GO:0005737 cytoplasm; GO:0005739 mitochondrion; GO:0005759 mitochondrial matrix; GO:0005773 vacuole; GO:0005774 vacuolar membrane; GO:0005829 cytosol; GO:0005886 plasma membrane; GO:0009507 chloroplast; GO:0009526 plastid envelope; GO:0009532 plastid stroma; GO:0009536 plastid; GO:0009570 chloroplast stroma; GO:0009941 chloroplast envelope; GO:0016020 me…	GO:0000166 nucleotide binding; GO:0005488 binding; GO:0005507 copper ion binding; GO:0005515 protein binding; GO:0005524 ATP binding; GO:0008144 drug binding; GO:0017076 purine nucleotide binding; GO:0019899 enzyme binding; GO:0030554 adenyl nucleotide binding; GO:0032553 ribonucleotide binding; GO:0032555 purine ribonucleotide binding; GO:0032559 adenyl ribonucleotide binding; GO:0035639 purine …	K04077	groEL, HSPD1; chaperonin GroEL	map03018 RNA degradation			O	KOG0356	Mitochondrial chaperonin, Cpn60/Hsp60p
Gene0134200.1	BnaCnng10670D protein	81	K	1	NVK(1)GPVR	2.461	cytoplasm		GO:0005622 intracellular; GO:0005623 cell; GO:0005737 cytoplasm;		K02979	RP-S28e, RPS28; small subunit ribosomal protein S28e	map03010 Ribosome			J	KOG3502	40S ribosomal protein S28
Gene0135480.1	Succinate dehydrogenase [ubiquinone] flavoprotein subunit, mitochondrial	163	K	1	AFGGQSLDFGK(1)GGQAYR	-1.2365	mitochondria	GO:0006082 organic acid metabolic process; GO:0006091 generation of precursor metabolites and energy; GO:0006099 tricarboxylic acid cycle; GO:0006101 citrate metabolic process; GO:0006119 oxidative phosphorylation; GO:0006121 mitochondrial electron transport, succinate to ubiquinone; GO:0006139 nucleobase-containing compound metabolic process; GO:0006163 purine nucleotide metabolic process; GO:00…	GO:0005618 cell wall; GO:0005622 intracellular; GO:0005623 cell; GO:0005737 cytoplasm; GO:0005739 mitochondrion; GO:0005740 mitochondrial envelope; GO:0005743 mitochondrial inner membrane; GO:0005746 mitochondrial respirasome; GO:0005749 mitochondrial respiratory chain complex II, succinate dehydrogenase complex (ubiquinone); GO:0016020 membrane; GO:0019866 organelle inner membrane; GO:0030312 ex…	GO:0000104 succinate dehydrogenase activity; GO:0000166 nucleotide binding; GO:0003824 catalytic activity; GO:0005488 binding; GO:0005524 ATP binding; GO:0008144 drug binding; GO:0009055 electron transfer activity; GO:0016491 oxidoreductase activity; GO:0016627 oxidoreductase activity, acting on the CH-CH group of donors; GO:0017076 purine nucleotide binding; GO:0030554 adenyl nucleotide binding;…	K00234	SDHA, SDH1; succinate dehydrogenase (ubiquinone) flavoprotein subunit [EC:1.3.5.1]	map00020 Citrate cycle (TCA cycle); map00190 Oxidative phosphorylation; map01100 Metabolic pathways; map01110 Biosynthesis of secondary metabolites; map01200 Carbon metabolism	PF02910	Fumarate reductase flavoprotein C-term	C	KOG2403	Succinate dehydrogenase, flavoprotein subunit
Gene0135540.1	Isocitrate dehydrogenase [NAD] subunit, mitochondrial	213	K	1	ANIMQK(1)TDGLFLK	1.8828	mitochondria	GO:0006082 organic acid metabolic process; GO:0006091 generation of precursor metabolites and energy; GO:0006099 tricarboxylic acid cycle; GO:0006101 citrate metabolic process; GO:0006102 isocitrate metabolic process; GO:0008152 metabolic process; GO:0009060 aerobic respiration; GO:0009987 cellular process; GO:0015980 energy derivation by oxidation of organic compounds; GO:0016999 antibiotic meta…	GO:0005622 intracellular; GO:0005623 cell; GO:0005737 cytoplasm; GO:0005739 mitochondrion; GO:0009507 chloroplast; GO:0009536 plastid; GO:0043226 organelle; GO:0043227 membrane-bounded organelle; GO:0043229 intracellular organelle; GO:0043231 intracellular membrane-bounded organelle;	GO:0000166 nucleotide binding; GO:0003824 catalytic activity; GO:0004448 isocitrate dehydrogenase activity; GO:0004449 isocitrate dehydrogenase (NAD+) activity; GO:0005488 binding; GO:0005524 ATP binding; GO:0008144 drug binding; GO:0008270 zinc ion binding; GO:0016491 oxidoreductase activity; GO:0016614 oxidoreductase activity, acting on CH-OH group of donors; GO:0016616 oxidoreductase activity,…	K00030	IDH3; isocitrate dehydrogenase (NAD+) [EC:1.1.1.41]	map00020 Citrate cycle (TCA cycle); map01100 Metabolic pathways; map01110 Biosynthesis of secondary metabolites; map01200 Carbon metabolism; map01210 2-Oxocarboxylic acid metabolism; map01230 Biosynthesis of amino acids	PF00180	Isocitrate/isopropylmalate dehydrogenase	C	KOG0785	Isocitrate dehydrogenase, alpha subunit
Gene0135540.1	Isocitrate dehydrogenase [NAD] subunit, mitochondrial	220	K	1	TDGLFLK(1)CCR	7.6432	mitochondria	GO:0006082 organic acid metabolic process; GO:0006091 generation of precursor metabolites and energy; GO:0006099 tricarboxylic acid cycle; GO:0006101 citrate metabolic process; GO:0006102 isocitrate metabolic process; GO:0008152 metabolic process; GO:0009060 aerobic respiration; GO:0009987 cellular process; GO:0015980 energy derivation by oxidation of organic compounds; GO:0016999 antibiotic meta…	GO:0005622 intracellular; GO:0005623 cell; GO:0005737 cytoplasm; GO:0005739 mitochondrion; GO:0009507 chloroplast; GO:0009536 plastid; GO:0043226 organelle; GO:0043227 membrane-bounded organelle; GO:0043229 intracellular organelle; GO:0043231 intracellular membrane-bounded organelle;	GO:0000166 nucleotide binding; GO:0003824 catalytic activity; GO:0004448 isocitrate dehydrogenase activity; GO:0004449 isocitrate dehydrogenase (NAD+) activity; GO:0005488 binding; GO:0005524 ATP binding; GO:0008144 drug binding; GO:0008270 zinc ion binding; GO:0016491 oxidoreductase activity; GO:0016614 oxidoreductase activity, acting on CH-OH group of donors; GO:0016616 oxidoreductase activity,…	K00030	IDH3; isocitrate dehydrogenase (NAD+) [EC:1.1.1.41]	map00020 Citrate cycle (TCA cycle); map01100 Metabolic pathways; map01110 Biosynthesis of secondary metabolites; map01200 Carbon metabolism; map01210 2-Oxocarboxylic acid metabolism; map01230 Biosynthesis of amino acids	PF00180	Isocitrate/isopropylmalate dehydrogenase	C	KOG0785	Isocitrate dehydrogenase, alpha subunit
Gene0135540.1	Isocitrate dehydrogenase [NAD] subunit, mitochondrial	112	K	1	GPMATPIGK(1)GHR	1.9238	mitochondria	GO:0006082 organic acid metabolic process; GO:0006091 generation of precursor metabolites and energy; GO:0006099 tricarboxylic acid cycle; GO:0006101 citrate metabolic process; GO:0006102 isocitrate metabolic process; GO:0008152 metabolic process; GO:0009060 aerobic respiration; GO:0009987 cellular process; GO:0015980 energy derivation by oxidation of organic compounds; GO:0016999 antibiotic meta…	GO:0005622 intracellular; GO:0005623 cell; GO:0005737 cytoplasm; GO:0005739 mitochondrion; GO:0009507 chloroplast; GO:0009536 plastid; GO:0043226 organelle; GO:0043227 membrane-bounded organelle; GO:0043229 intracellular organelle; GO:0043231 intracellular membrane-bounded organelle;	GO:0000166 nucleotide binding; GO:0003824 catalytic activity; GO:0004448 isocitrate dehydrogenase activity; GO:0004449 isocitrate dehydrogenase (NAD+) activity; GO:0005488 binding; GO:0005524 ATP binding; GO:0008144 drug binding; GO:0008270 zinc ion binding; GO:0016491 oxidoreductase activity; GO:0016614 oxidoreductase activity, acting on CH-OH group of donors; GO:0016616 oxidoreductase activity,…	K00030	IDH3; isocitrate dehydrogenase (NAD+) [EC:1.1.1.41]	map00020 Citrate cycle (TCA cycle); map01100 Metabolic pathways; map01110 Biosynthesis of secondary metabolites; map01200 Carbon metabolism; map01210 2-Oxocarboxylic acid metabolism; map01230 Biosynthesis of amino acids	PF00180	Isocitrate/isopropylmalate dehydrogenase	C	KOG0785	Isocitrate dehydrogenase, alpha subunit
Gene0135540.1	Isocitrate dehydrogenase [NAD] subunit, mitochondrial	195	K	1	VAEYAFHYAK(1)THGR	0.95982	mitochondria	GO:0006082 organic acid metabolic process; GO:0006091 generation of precursor metabolites and energy; GO:0006099 tricarboxylic acid cycle; GO:0006101 citrate metabolic process; GO:0006102 isocitrate metabolic process; GO:0008152 metabolic process; GO:0009060 aerobic respiration; GO:0009987 cellular process; GO:0015980 energy derivation by oxidation of organic compounds; GO:0016999 antibiotic meta…	GO:0005622 intracellular; GO:0005623 cell; GO:0005737 cytoplasm; GO:0005739 mitochondrion; GO:0009507 chloroplast; GO:0009536 plastid; GO:0043226 organelle; GO:0043227 membrane-bounded organelle; GO:0043229 intracellular organelle; GO:0043231 intracellular membrane-bounded organelle;	GO:0000166 nucleotide binding; GO:0003824 catalytic activity; GO:0004448 isocitrate dehydrogenase activity; GO:0004449 isocitrate dehydrogenase (NAD+) activity; GO:0005488 binding; GO:0005524 ATP binding; GO:0008144 drug binding; GO:0008270 zinc ion binding; GO:0016491 oxidoreductase activity; GO:0016614 oxidoreductase activity, acting on CH-OH group of donors; GO:0016616 oxidoreductase activity,…	K00030	IDH3; isocitrate dehydrogenase (NAD+) [EC:1.1.1.41]	map00020 Citrate cycle (TCA cycle); map01100 Metabolic pathways; map01110 Biosynthesis of secondary metabolites; map01200 Carbon metabolism; map01210 2-Oxocarboxylic acid metabolism; map01230 Biosynthesis of amino acids	PF00180	Isocitrate/isopropylmalate dehydrogenase	C	KOG0785	Isocitrate dehydrogenase, alpha subunit
Gene0138550.1	Chlorophyll a-b binding protein, chloroplastic	37	K	1	FNFSFGK(1)K	6.6391	plasma membrane	GO:0006091 generation of precursor metabolites and energy; GO:0008152 metabolic process; GO:0009314 response to radiation; GO:0009416 response to light stimulus; GO:0009628 response to abiotic stimulus; GO:0009637 response to blue light; GO:0009639 response to red or far red light; GO:0009765 photosynthesis, light harvesting; GO:0009768 photosynthesis, light harvesting in photosystem I; GO:000998…	GO:0005622 intracellular; GO:0005623 cell; GO:0005737 cytoplasm; GO:0009503 thylakoid light-harvesting complex; GO:0009507 chloroplast; GO:0009526 plastid envelope; GO:0009532 plastid stroma; GO:0009534 chloroplast thylakoid; GO:0009535 chloroplast thylakoid membrane; GO:0009536 plastid; GO:0009570 chloroplast stroma; GO:0009579 thylakoid; GO:0009941 chloroplast envelope; GO:0010287 plastoglobule…	GO:0005488 binding; GO:0016168 chlorophyll binding; GO:0031409 pigment binding; GO:0043167 ion binding; GO:0043168 anion binding; GO:0046906 tetrapyrrole binding; GO:0048037 cofactor binding; GO:0097159 organic cyclic compound binding; GO:1901363 heterocyclic compound binding;	K08915	LHCB4; light-harvesting complex II chlorophyll a/b binding protein 4	map00196 Photosynthesis - antenna proteins; map01100 Metabolic pathways
Gene0141450.1	BnaC09g54460D protein	233	K	1	LK(1)EIQCYR	0.010855	chloroplast	GO:0006412 translation; GO:0006518 peptide metabolic process; GO:0006807 nitrogen compound metabolic process; GO:0008152 metabolic process; GO:0009058 biosynthetic process; GO:0009059 macromolecule biosynthetic process; GO:0009987 cellular process; GO:0010467 gene expression; GO:0019538 protein metabolic process; GO:0022613 ribonucleoprotein complex biogenesis; GO:0034641 cellular nitrogen compou…	GO:0005622 intracellular; GO:0005623 cell; GO:0005737 cytoplasm; GO:0005840 ribosome; GO:0009507 chloroplast; GO:0009526 plastid envelope; GO:0009532 plastid stroma; GO:0009536 plastid; GO:0009570 chloroplast stroma; GO:0009941 chloroplast envelope; GO:0015935 small ribosomal subunit; GO:0031967 organelle envelope; GO:0031975 envelope; GO:0032991 protein-containing complex; GO:0043226 organelle; …	GO:0003735 structural constituent of ribosome; GO:0005198 structural molecule activity;	K02952	RP-S13, rpsM; small subunit ribosomal protein S13	map03010 Ribosome			J	KOG3311	Ribosomal protein S18
Gene0144720.1	Pyruvate dehydrogenase E1 component subunit alpha	337	K	1	DMEK(1)EVR	3.7386	chloroplast	GO:0006950 response to stress; GO:0006970 response to osmotic stress; GO:0009628 response to abiotic stimulus; GO:0009651 response to salt stress; GO:0050896 response to stimulus;	GO:0005622 intracellular; GO:0005623 cell; GO:0005634 nucleus; GO:0005737 cytoplasm; GO:0005739 mitochondrion; GO:0005829 cytosol; GO:0043226 organelle; GO:0043227 membrane-bounded organelle; GO:0043229 intracellular organelle; GO:0043231 intracellular membrane-bounded organelle;	GO:0005488 binding; GO:0008270 zinc ion binding; GO:0043167 ion binding; GO:0043169 cation binding; GO:0046872 metal ion binding; GO:0046914 transition metal ion binding; GO:0050897 cobalt ion binding;	K00161	PDHA, pdhA; pyruvate dehydrogenase E1 component alpha subunit [EC:1.2.4.1]	map00010 Glycolysis / Gluconeogenesis; map00020 Citrate cycle (TCA cycle); map00620 Pyruvate metabolism; map01100 Metabolic pathways; map01110 Biosynthesis of secondary metabolites; map01200 Carbon metabolism			C	KOG0225	Pyruvate dehydrogenase E1, alpha subunit
Gene0149610.1	BnaC02g01240D protein	229	K	1	LSK(1)LQGGK	-0.62975	chloroplast	GO:0006139 nucleobase-containing compound metabolic process; GO:0006725 cellular aromatic compound metabolic process; GO:0006778 porphyrin-containing compound metabolic process; GO:0006779 porphyrin-containing compound biosynthetic process; GO:0006783 heme biosynthetic process; GO:0006807 nitrogen compound metabolic process; GO:0006950 response to stress; GO:0006952 defense response; GO:0008152 m…	GO:0005576 extracellular region; GO:0005622 intracellular; GO:0005623 cell; GO:0005737 cytoplasm; GO:0009507 chloroplast; GO:0009526 plastid envelope; GO:0009532 plastid stroma; GO:0009536 plastid; GO:0009570 chloroplast stroma; GO:0009941 chloroplast envelope; GO:0031967 organelle envelope; GO:0031975 envelope; GO:0043226 organelle; GO:0043227 membrane-bounded organelle; GO:0043229 intracellular…	GO:0003824 catalytic activity; GO:0004418 hydroxymethylbilane synthase activity; GO:0016740 transferase activity; GO:0016765 transferase activity, transferring alkyl or aryl (other than methyl) groups;	K01749	hemC, HMBS; hydroxymethylbilane synthase [EC:2.5.1.61]	map00860 Porphyrin and chlorophyll metabolism; map01100 Metabolic pathways; map01110 Biosynthesis of secondary metabolites	PF01379; PF03900	Porphobilinogen deaminase, dipyromethane cofactor binding domain; Porphobilinogen deaminase, C-terminal domain	H	KOG2892	Porphobilinogen deaminase
Gene0149610.1	BnaC02g01240D protein	117	K	1	TTGDK(1)ILSQPLADIGGK	0.80858	chloroplast	GO:0006139 nucleobase-containing compound metabolic process; GO:0006725 cellular aromatic compound metabolic process; GO:0006778 porphyrin-containing compound metabolic process; GO:0006779 porphyrin-containing compound biosynthetic process; GO:0006783 heme biosynthetic process; GO:0006807 nitrogen compound metabolic process; GO:0006950 response to stress; GO:0006952 defense response; GO:0008152 m…	GO:0005576 extracellular region; GO:0005622 intracellular; GO:0005623 cell; GO:0005737 cytoplasm; GO:0009507 chloroplast; GO:0009526 plastid envelope; GO:0009532 plastid stroma; GO:0009536 plastid; GO:0009570 chloroplast stroma; GO:0009941 chloroplast envelope; GO:0031967 organelle envelope; GO:0031975 envelope; GO:0043226 organelle; GO:0043227 membrane-bounded organelle; GO:0043229 intracellular…	GO:0003824 catalytic activity; GO:0004418 hydroxymethylbilane synthase activity; GO:0016740 transferase activity; GO:0016765 transferase activity, transferring alkyl or aryl (other than methyl) groups;	K01749	hemC, HMBS; hydroxymethylbilane synthase [EC:2.5.1.61]	map00860 Porphyrin and chlorophyll metabolism; map01100 Metabolic pathways; map01110 Biosynthesis of secondary metabolites	PF01379; PF03900	Porphobilinogen deaminase, dipyromethane cofactor binding domain; Porphobilinogen deaminase, C-terminal domain	H	KOG2892	Porphobilinogen deaminase
Gene0151250.1	BnaC04g43510D protein	148	K	1	AK(1)AIMFR	7.972	mitochondria		GO:0005618 cell wall; GO:0005622 intracellular; GO:0005623 cell; GO:0005634 nucleus; GO:0005730 nucleolus; GO:0005737 cytoplasm; GO:0005739 mitochondrion; GO:0005740 mitochondrial envelope; GO:0005743 mitochondrial inner membrane; GO:0005753 mitochondrial proton-transporting ATP synthase complex; GO:0009507 chloroplast; GO:0009536 plastid; GO:0016020 membrane; GO:0016469 proton-transporting two-s…	GO:0005488 binding; GO:0008270 zinc ion binding; GO:0043167 ion binding; GO:0043169 cation binding; GO:0046872 metal ion binding; GO:0046914 transition metal ion binding;	K02136	ATPeF1G, ATP5C1, ATP3; F-type H+-transporting ATPase subunit gamma	map00190 Oxidative phosphorylation; map01100 Metabolic pathways	PF00231	ATP synthase	C	KOG1531	F0F1-type ATP synthase, gamma subunit
Gene0151250.1	BnaC04g43510D protein	129	K	1	ALYK(1)LNAGPEK	0.34653	mitochondria		GO:0005618 cell wall; GO:0005622 intracellular; GO:0005623 cell; GO:0005634 nucleus; GO:0005730 nucleolus; GO:0005737 cytoplasm; GO:0005739 mitochondrion; GO:0005740 mitochondrial envelope; GO:0005743 mitochondrial inner membrane; GO:0005753 mitochondrial proton-transporting ATP synthase complex; GO:0009507 chloroplast; GO:0009536 plastid; GO:0016020 membrane; GO:0016469 proton-transporting two-s…	GO:0005488 binding; GO:0008270 zinc ion binding; GO:0043167 ion binding; GO:0043169 cation binding; GO:0046872 metal ion binding; GO:0046914 transition metal ion binding;	K02136	ATPeF1G, ATP5C1, ATP3; F-type H+-transporting ATPase subunit gamma	map00190 Oxidative phosphorylation; map01100 Metabolic pathways	PF00231	ATP synthase	C	KOG1531	F0F1-type ATP synthase, gamma subunit
Gene0151250.1	BnaC04g43510D protein	156	K	1	DSK(1)NDISLTVTELNK	6.4189	mitochondria		GO:0005618 cell wall; GO:0005622 intracellular; GO:0005623 cell; GO:0005634 nucleus; GO:0005730 nucleolus; GO:0005737 cytoplasm; GO:0005739 mitochondrion; GO:0005740 mitochondrial envelope; GO:0005743 mitochondrial inner membrane; GO:0005753 mitochondrial proton-transporting ATP synthase complex; GO:0009507 chloroplast; GO:0009536 plastid; GO:0016020 membrane; GO:0016469 proton-transporting two-s…	GO:0005488 binding; GO:0008270 zinc ion binding; GO:0043167 ion binding; GO:0043169 cation binding; GO:0046872 metal ion binding; GO:0046914 transition metal ion binding;	K02136	ATPeF1G, ATP5C1, ATP3; F-type H+-transporting ATPase subunit gamma	map00190 Oxidative phosphorylation; map01100 Metabolic pathways	PF00231	ATP synthase	C	KOG1531	F0F1-type ATP synthase, gamma subunit
Gene0151250.1	BnaC04g43510D protein	52	K	1	SVK(1)NIQK	1.1688	mitochondria		GO:0005618 cell wall; GO:0005622 intracellular; GO:0005623 cell; GO:0005634 nucleus; GO:0005730 nucleolus; GO:0005737 cytoplasm; GO:0005739 mitochondrion; GO:0005740 mitochondrial envelope; GO:0005743 mitochondrial inner membrane; GO:0005753 mitochondrial proton-transporting ATP synthase complex; GO:0009507 chloroplast; GO:0009536 plastid; GO:0016020 membrane; GO:0016469 proton-transporting two-s…	GO:0005488 binding; GO:0008270 zinc ion binding; GO:0043167 ion binding; GO:0043169 cation binding; GO:0046872 metal ion binding; GO:0046914 transition metal ion binding;	K02136	ATPeF1G, ATP5C1, ATP3; F-type H+-transporting ATPase subunit gamma	map00190 Oxidative phosphorylation; map01100 Metabolic pathways	PF00231	ATP synthase	C	KOG1531	F0F1-type ATP synthase, gamma subunit
Gene0155430.1	BnaC03g61170D protein	352	K	1	FEALVGK(1)LIER	-1.8446	mitochondria	GO:0006950 response to stress; GO:0006970 response to osmotic stress; GO:0009628 response to abiotic stimulus; GO:0009651 response to salt stress; GO:0009719 response to endogenous stimulus; GO:0009725 response to hormone; GO:0009735 response to cytokinin; GO:0010033 response to organic substance; GO:0010035 response to inorganic substance; GO:0010038 response to metal ion; GO:0042221 response to…	GO:0005618 cell wall; GO:0005622 intracellular; GO:0005623 cell; GO:0005737 cytoplasm; GO:0005739 mitochondrion; GO:0005773 vacuole; GO:0005774 vacuolar membrane; GO:0016020 membrane; GO:0030312 external encapsulating structure; GO:0031090 organelle membrane; GO:0043226 organelle; GO:0043227 membrane-bounded organelle; GO:0043229 intracellular organelle; GO:0043231 intracellular membrane-bounded …	GO:0000166 nucleotide binding; GO:0005488 binding; GO:0005524 ATP binding; GO:0008144 drug binding; GO:0008270 zinc ion binding; GO:0017076 purine nucleotide binding; GO:0030554 adenyl nucleotide binding; GO:0032553 ribonucleotide binding; GO:0032555 purine ribonucleotide binding; GO:0032559 adenyl ribonucleotide binding; GO:0035639 purine ribonucleoside triphosphate binding; GO:0036094 small mol…	K04043	dnaK, HSPA9; molecular chaperone DnaK	map03018 RNA degradation			O	KOG0102	Molecular chaperones mortalin/PBP74/GRP75, HSP70 superfamily
Gene0155430.1	BnaC03g61170D protein	295	K	1	SDNIDLTK(1)DK	1.0698	mitochondria	GO:0006950 response to stress; GO:0006970 response to osmotic stress; GO:0009628 response to abiotic stimulus; GO:0009651 response to salt stress; GO:0009719 response to endogenous stimulus; GO:0009725 response to hormone; GO:0009735 response to cytokinin; GO:0010033 response to organic substance; GO:0010035 response to inorganic substance; GO:0010038 response to metal ion; GO:0042221 response to…	GO:0005618 cell wall; GO:0005622 intracellular; GO:0005623 cell; GO:0005737 cytoplasm; GO:0005739 mitochondrion; GO:0005773 vacuole; GO:0005774 vacuolar membrane; GO:0016020 membrane; GO:0030312 external encapsulating structure; GO:0031090 organelle membrane; GO:0043226 organelle; GO:0043227 membrane-bounded organelle; GO:0043229 intracellular organelle; GO:0043231 intracellular membrane-bounded …	GO:0000166 nucleotide binding; GO:0005488 binding; GO:0005524 ATP binding; GO:0008144 drug binding; GO:0008270 zinc ion binding; GO:0017076 purine nucleotide binding; GO:0030554 adenyl nucleotide binding; GO:0032553 ribonucleotide binding; GO:0032555 purine ribonucleotide binding; GO:0032559 adenyl ribonucleotide binding; GO:0035639 purine ribonucleoside triphosphate binding; GO:0036094 small mol…	K04043	dnaK, HSPA9; molecular chaperone DnaK	map03018 RNA degradation			O	KOG0102	Molecular chaperones mortalin/PBP74/GRP75, HSP70 superfamily
Gene0155430.1	BnaC03g61170D protein	345	K	1	SK(1)FEALVGK	7.4034	mitochondria	GO:0006950 response to stress; GO:0006970 response to osmotic stress; GO:0009628 response to abiotic stimulus; GO:0009651 response to salt stress; GO:0009719 response to endogenous stimulus; GO:0009725 response to hormone; GO:0009735 response to cytokinin; GO:0010033 response to organic substance; GO:0010035 response to inorganic substance; GO:0010038 response to metal ion; GO:0042221 response to…	GO:0005618 cell wall; GO:0005622 intracellular; GO:0005623 cell; GO:0005737 cytoplasm; GO:0005739 mitochondrion; GO:0005773 vacuole; GO:0005774 vacuolar membrane; GO:0016020 membrane; GO:0030312 external encapsulating structure; GO:0031090 organelle membrane; GO:0043226 organelle; GO:0043227 membrane-bounded organelle; GO:0043229 intracellular organelle; GO:0043231 intracellular membrane-bounded …	GO:0000166 nucleotide binding; GO:0005488 binding; GO:0005524 ATP binding; GO:0008144 drug binding; GO:0008270 zinc ion binding; GO:0017076 purine nucleotide binding; GO:0030554 adenyl nucleotide binding; GO:0032553 ribonucleotide binding; GO:0032555 purine ribonucleotide binding; GO:0032559 adenyl ribonucleotide binding; GO:0035639 purine ribonucleoside triphosphate binding; GO:0036094 small mol…	K04043	dnaK, HSPA9; molecular chaperone DnaK	map03018 RNA degradation			O	KOG0102	Molecular chaperones mortalin/PBP74/GRP75, HSP70 superfamily
Gene0157630.1	BnaA09g16470D protein	167	K	1	SCALINQK(1)CHVK	0.0018497	cytoplasm	GO:0002181 cytoplasmic translation; GO:0003002 regionalization; GO:0006412 translation; GO:0006518 peptide metabolic process; GO:0006807 nitrogen compound metabolic process; GO:0007275 multicellular organism development; GO:0007389 pattern specification process; GO:0008152 metabolic process; GO:0009058 biosynthetic process; GO:0009059 macromolecule biosynthetic process; GO:0009955 adaxial/abaxial…	GO:0005622 intracellular; GO:0005623 cell; GO:0005634 nucleus; GO:0005730 nucleolus; GO:0005737 cytoplasm; GO:0005773 vacuole; GO:0005774 vacuolar membrane; GO:0005829 cytosol; GO:0005840 ribosome; GO:0005886 plasma membrane; GO:0005911 cell-cell junction; GO:0009506 plasmodesma; GO:0009507 chloroplast; GO:0009526 plastid envelope; GO:0009536 plastid; GO:0009941 chloroplast envelope; GO:0015934 l…	GO:0003676 nucleic acid binding; GO:0003723 RNA binding; GO:0003735 structural constituent of ribosome; GO:0005198 structural molecule activity; GO:0005488 binding; GO:0097159 organic cyclic compound binding; GO:1901363 heterocyclic compound binding;	K02940	RP-L9e, RPL9; large subunit ribosomal protein L9e	map03010 Ribosome	PF00347	Ribosomal protein L6	J	KOG3255	60S ribosomal protein L9
Gene0157750.1	BnaC09g37940D protein	59	K	1	NMLK(1)NDGIGAFYK	7.1393	cytoplasm	GO:0006810 transport; GO:0006811 ion transport; GO:0006820 anion transport; GO:0006835 dicarboxylic acid transport; GO:0006839 mitochondrial transport; GO:0006842 tricarboxylic acid transport; GO:0015711 organic anion transport; GO:0015740 C4-dicarboxylate transport; GO:0015742 alpha-ketoglutarate transport; GO:0015743 malate transport; GO:0015849 organic acid transport; GO:0034220 ion transmembr…	GO:0005618 cell wall; GO:0005622 intracellular; GO:0005623 cell; GO:0005737 cytoplasm; GO:0005739 mitochondrion; GO:0005740 mitochondrial envelope; GO:0005743 mitochondrial inner membrane; GO:0005773 vacuole; GO:0005774 vacuolar membrane; GO:0005911 cell-cell junction; GO:0009506 plasmodesma; GO:0009507 chloroplast; GO:0009526 plastid envelope; GO:0009536 plastid; GO:0009941 chloroplast envelope;…	GO:0005215 transporter activity; GO:0005310 dicarboxylic acid transmembrane transporter activity; GO:0005342 organic acid transmembrane transporter activity; GO:0008509 anion transmembrane transporter activity; GO:0008514 organic anion transmembrane transporter activity; GO:0015075 ion transmembrane transporter activity; GO:0015140 malate transmembrane transporter activity; GO:0015142 tricarboxyl…	K15104	SLC25A11, OGC; solute carrier family 25 (mitochondrial oxoglutarate transporter), member 11				C	KOG0759	Mitochondrial oxoglutarate/malate carrier proteins
Gene0157750.1	BnaC09g37940D protein	235	K	1	TQIQK(1)MQPDAQGK	4.5071	cytoplasm	GO:0006810 transport; GO:0006811 ion transport; GO:0006820 anion transport; GO:0006835 dicarboxylic acid transport; GO:0006839 mitochondrial transport; GO:0006842 tricarboxylic acid transport; GO:0015711 organic anion transport; GO:0015740 C4-dicarboxylate transport; GO:0015742 alpha-ketoglutarate transport; GO:0015743 malate transport; GO:0015849 organic acid transport; GO:0034220 ion transmembr…	GO:0005618 cell wall; GO:0005622 intracellular; GO:0005623 cell; GO:0005737 cytoplasm; GO:0005739 mitochondrion; GO:0005740 mitochondrial envelope; GO:0005743 mitochondrial inner membrane; GO:0005773 vacuole; GO:0005774 vacuolar membrane; GO:0005911 cell-cell junction; GO:0009506 plasmodesma; GO:0009507 chloroplast; GO:0009526 plastid envelope; GO:0009536 plastid; GO:0009941 chloroplast envelope;…	GO:0005215 transporter activity; GO:0005310 dicarboxylic acid transmembrane transporter activity; GO:0005342 organic acid transmembrane transporter activity; GO:0008509 anion transmembrane transporter activity; GO:0008514 organic anion transmembrane transporter activity; GO:0015075 ion transmembrane transporter activity; GO:0015140 malate transmembrane transporter activity; GO:0015142 tricarboxyl…	K15104	SLC25A11, OGC; solute carrier family 25 (mitochondrial oxoglutarate transporter), member 11				C	KOG0759	Mitochondrial oxoglutarate/malate carrier proteins
Gene0161160.1	Peroxiredoxin	71	K	1	VNK(1)GQSAPDFTLK	0.62842	chloroplast				K03564	BCP, PRXQ, DOT5; peroxiredoxin Q/BCP [EC:1.11.1.15]		PF00578	AhpC/TSA family	O	KOG0855	Alkyl hydroperoxide reductase, thiol specific antioxidant and related enzymes
Gene0163810.1	BnaA09g07840D protein	276	K	1	ENVK(1)NTAASVGEITLK	-0.38226	chloroplast		GO:0005622 intracellular; GO:0005623 cell; GO:0005737 cytoplasm; GO:0009507 chloroplast; GO:0009534 chloroplast thylakoid; GO:0009535 chloroplast thylakoid membrane; GO:0009536 plastid; GO:0009579 thylakoid; GO:0016020 membrane; GO:0031976 plastid thylakoid; GO:0031984 organelle subcompartment; GO:0034357 photosynthetic membrane; GO:0042651 thylakoid membrane; GO:0043226 organelle; GO:0043227 mem…		K02716	psbO; photosystem II oxygen-evolving enhancer protein 1	map00195 Photosynthesis
Gene0163810.1	BnaA09g07840D protein	288	K	1	NTAASVGEITLK(1)VTK	4.7956	chloroplast		GO:0005622 intracellular; GO:0005623 cell; GO:0005737 cytoplasm; GO:0009507 chloroplast; GO:0009534 chloroplast thylakoid; GO:0009535 chloroplast thylakoid membrane; GO:0009536 plastid; GO:0009579 thylakoid; GO:0016020 membrane; GO:0031976 plastid thylakoid; GO:0031984 organelle subcompartment; GO:0034357 photosynthetic membrane; GO:0042651 thylakoid membrane; GO:0043226 organelle; GO:0043227 mem…		K02716	psbO; photosystem II oxygen-evolving enhancer protein 1	map00195 Photosynthesis
Gene0163810.1	BnaA09g07840D protein	272	K	1	GDEEELSK(1)ENVK	-0.91589	chloroplast		GO:0005622 intracellular; GO:0005623 cell; GO:0005737 cytoplasm; GO:0009507 chloroplast; GO:0009534 chloroplast thylakoid; GO:0009535 chloroplast thylakoid membrane; GO:0009536 plastid; GO:0009579 thylakoid; GO:0016020 membrane; GO:0031976 plastid thylakoid; GO:0031984 organelle subcompartment; GO:0034357 photosynthetic membrane; GO:0042651 thylakoid membrane; GO:0043226 organelle; GO:0043227 mem…		K02716	psbO; photosystem II oxygen-evolving enhancer protein 1	map00195 Photosynthesis
Gene0163810.1	BnaA09g07840D protein	135	K	1	K(1)FCFEPTSFTVK	-1.2159	chloroplast		GO:0005622 intracellular; GO:0005623 cell; GO:0005737 cytoplasm; GO:0009507 chloroplast; GO:0009534 chloroplast thylakoid; GO:0009535 chloroplast thylakoid membrane; GO:0009536 plastid; GO:0009579 thylakoid; GO:0016020 membrane; GO:0031976 plastid thylakoid; GO:0031984 organelle subcompartment; GO:0034357 photosynthetic membrane; GO:0042651 thylakoid membrane; GO:0043226 organelle; GO:0043227 mem…		K02716	psbO; photosystem II oxygen-evolving enhancer protein 1	map00195 Photosynthesis
Gene0163810.1	BnaA09g07840D protein	230	K	0.999797	QLDASGKPDNFTGK(1)FLVPSYR	0.54163	chloroplast		GO:0005622 intracellular; GO:0005623 cell; GO:0005737 cytoplasm; GO:0009507 chloroplast; GO:0009534 chloroplast thylakoid; GO:0009535 chloroplast thylakoid membrane; GO:0009536 plastid; GO:0009579 thylakoid; GO:0016020 membrane; GO:0031976 plastid thylakoid; GO:0031984 organelle subcompartment; GO:0034357 photosynthetic membrane; GO:0042651 thylakoid membrane; GO:0043226 organelle; GO:0043227 mem…		K02716	psbO; photosystem II oxygen-evolving enhancer protein 1	map00195 Photosynthesis
Gene0163880.1	Catalase 3	396	K	1	DEEINYYPSK(1)FDPVR	-0.69781	peroxisome	GO:0000302 response to reactive oxygen species; GO:0006950 response to stress; GO:0006979 response to oxidative stress; GO:0006995 cellular response to nitrogen starvation; GO:0007154 cell communication; GO:0008152 metabolic process; GO:0009056 catabolic process; GO:0009266 response to temperature stimulus; GO:0009267 cellular response to starvation; GO:0009314 response to radiation; GO:0009409 r…	GO:0005576 extracellular region; GO:0005618 cell wall; GO:0005622 intracellular; GO:0005623 cell; GO:0005737 cytoplasm; GO:0005739 mitochondrion; GO:0005773 vacuole; GO:0005777 peroxisome; GO:0005829 cytosol; GO:0005840 ribosome; GO:0005886 plasma membrane; GO:0005911 cell-cell junction; GO:0009506 plasmodesma; GO:0009507 chloroplast; GO:0009526 plastid envelope; GO:0009532 plastid stroma; GO:000…	GO:0003676 nucleic acid binding; GO:0003723 RNA binding; GO:0003729 mRNA binding; GO:0003824 catalytic activity; GO:0004096 catalase activity; GO:0004601 peroxidase activity; GO:0005488 binding; GO:0016209 antioxidant activity; GO:0016491 oxidoreductase activity; GO:0016684 oxidoreductase activity, acting on peroxide as acceptor; GO:0020037 heme binding; GO:0043167 ion binding; GO:0043169 cation …	K03781	katE, CAT, catB, srpA; catalase [EC:1.11.1.6]	map00380 Tryptophan metabolism; map00630 Glyoxylate and dicarboxylate metabolism; map01100 Metabolic pathways; map01110 Biosynthesis of secondary metabolites; map01200 Carbon metabolism; map04016 MAPK signaling pathway - plant; map04146 Peroxisome	PF00199	Catalase	P	KOG0047	Catalase
Gene0163880.1	Catalase 3	481	K	1	SLGQK(1)LASR	-1.7589	peroxisome	GO:0000302 response to reactive oxygen species; GO:0006950 response to stress; GO:0006979 response to oxidative stress; GO:0006995 cellular response to nitrogen starvation; GO:0007154 cell communication; GO:0008152 metabolic process; GO:0009056 catabolic process; GO:0009266 response to temperature stimulus; GO:0009267 cellular response to starvation; GO:0009314 response to radiation; GO:0009409 r…	GO:0005576 extracellular region; GO:0005618 cell wall; GO:0005622 intracellular; GO:0005623 cell; GO:0005737 cytoplasm; GO:0005739 mitochondrion; GO:0005773 vacuole; GO:0005777 peroxisome; GO:0005829 cytosol; GO:0005840 ribosome; GO:0005886 plasma membrane; GO:0005911 cell-cell junction; GO:0009506 plasmodesma; GO:0009507 chloroplast; GO:0009526 plastid envelope; GO:0009532 plastid stroma; GO:000…	GO:0003676 nucleic acid binding; GO:0003723 RNA binding; GO:0003729 mRNA binding; GO:0003824 catalytic activity; GO:0004096 catalase activity; GO:0004601 peroxidase activity; GO:0005488 binding; GO:0016209 antioxidant activity; GO:0016491 oxidoreductase activity; GO:0016684 oxidoreductase activity, acting on peroxide as acceptor; GO:0020037 heme binding; GO:0043167 ion binding; GO:0043169 cation …	K03781	katE, CAT, catB, srpA; catalase [EC:1.11.1.6]	map00380 Tryptophan metabolism; map00630 Glyoxylate and dicarboxylate metabolism; map01100 Metabolic pathways; map01110 Biosynthesis of secondary metabolites; map01200 Carbon metabolism; map04016 MAPK signaling pathway - plant; map04146 Peroxisome	PF00199	Catalase	P	KOG0047	Catalase
Gene0165540.1	Fe2OG dioxygenase domain-containing protein	293	K	1	LYSAVK(1)FQAK	-0.078994	cytoplasm	GO:0001101 response to acid chemical; GO:0008152 metabolic process; GO:0009058 biosynthetic process; GO:0009605 response to external stimulus; GO:0009607 response to biotic stimulus; GO:0009620 response to fungus; GO:0009692 ethylene metabolic process; GO:0009693 ethylene biosynthetic process; GO:0009987 cellular process; GO:0010033 response to organic substance; GO:0010817 regulation of hormone …		GO:0003824 catalytic activity; GO:0009815 1-aminocyclopropane-1-carboxylate oxidase activity; GO:0016491 oxidoreductase activity; GO:0016638 oxidoreductase activity, acting on the CH-NH2 group of donors; GO:0016641 oxidoreductase activity, acting on the CH-NH2 group of donors, oxygen as acceptor;	K05933	E1.14.17.4; aminocyclopropanecarboxylate oxidase [EC:1.14.17.4]	map00270 Cysteine and methionine metabolism; map01100 Metabolic pathways; map01110 Biosynthesis of secondary metabolites	PF03171	2OG-Fe(II) oxygenase superfamily	Q	KOG0143	Iron/ascorbate family oxidoreductases
Gene0168860.1	BnaC04g47870D protein	67	K	1	LVQAGK(1)IQK	8.3321	cytoplasm				K02981	RP-S2e, RPS2; small subunit ribosomal protein S2e	map03010 Ribosome	PF00333; PF03719	Ribosomal protein S5, N-terminal domain; Ribosomal protein S5, C-terminal domain	J	KOG0877	40S ribosomal protein S2/30S ribosomal protein S5
Gene0170470.1	Succinate--CoA ligase [ADP-forming] subunit beta, mitochondrial	268	K	1	QK(1)DIFALR	2.5204	mitochondria	GO:0006082 organic acid metabolic process; GO:0006091 generation of precursor metabolites and energy; GO:0006099 tricarboxylic acid cycle; GO:0006101 citrate metabolic process; GO:0006104 succinyl-CoA metabolic process; GO:0006105 succinate metabolic process; GO:0006139 nucleobase-containing compound metabolic process; GO:0006163 purine nucleotide metabolic process; GO:0006637 acyl-CoA metabolic …	GO:0005622 intracellular; GO:0005623 cell; GO:0005737 cytoplasm; GO:0005739 mitochondrion; GO:0043226 organelle; GO:0043227 membrane-bounded organelle; GO:0043229 intracellular organelle; GO:0043231 intracellular membrane-bounded organelle;	GO:0000166 nucleotide binding; GO:0003824 catalytic activity; GO:0004774 succinate-CoA ligase activity; GO:0004775 succinate-CoA ligase (ADP-forming) activity; GO:0005488 binding; GO:0005507 copper ion binding; GO:0005524 ATP binding; GO:0008144 drug binding; GO:0016874 ligase activity; GO:0016877 ligase activity, forming carbon-sulfur bonds; GO:0016878 acid-thiol ligase activity; GO:0017076 puri…	K01900	LSC2; succinyl-CoA synthetase beta subunit [EC:6.2.1.4 6.2.1.5]	map00020 Citrate cycle (TCA cycle); map00640 Propanoate metabolism; map01100 Metabolic pathways; map01110 Biosynthesis of secondary metabolites; map01200 Carbon metabolism	PF08442; PF00549	ATP-grasp domain; CoA-ligase	C	KOG2799	Succinyl-CoA synthetase, beta subunit
Gene0170470.1	Succinate--CoA ligase [ADP-forming] subunit beta, mitochondrial	168	K	1	SAGPLIIACK(1)K	0.13764	mitochondria	GO:0006082 organic acid metabolic process; GO:0006091 generation of precursor metabolites and energy; GO:0006099 tricarboxylic acid cycle; GO:0006101 citrate metabolic process; GO:0006104 succinyl-CoA metabolic process; GO:0006105 succinate metabolic process; GO:0006139 nucleobase-containing compound metabolic process; GO:0006163 purine nucleotide metabolic process; GO:0006637 acyl-CoA metabolic …	GO:0005622 intracellular; GO:0005623 cell; GO:0005737 cytoplasm; GO:0005739 mitochondrion; GO:0043226 organelle; GO:0043227 membrane-bounded organelle; GO:0043229 intracellular organelle; GO:0043231 intracellular membrane-bounded organelle;	GO:0000166 nucleotide binding; GO:0003824 catalytic activity; GO:0004774 succinate-CoA ligase activity; GO:0004775 succinate-CoA ligase (ADP-forming) activity; GO:0005488 binding; GO:0005507 copper ion binding; GO:0005524 ATP binding; GO:0008144 drug binding; GO:0016874 ligase activity; GO:0016877 ligase activity, forming carbon-sulfur bonds; GO:0016878 acid-thiol ligase activity; GO:0017076 puri…	K01900	LSC2; succinyl-CoA synthetase beta subunit [EC:6.2.1.4 6.2.1.5]	map00020 Citrate cycle (TCA cycle); map00640 Propanoate metabolism; map01100 Metabolic pathways; map01110 Biosynthesis of secondary metabolites; map01200 Carbon metabolism	PF08442; PF00549	ATP-grasp domain; CoA-ligase	C	KOG2799	Succinyl-CoA synthetase, beta subunit
Gene0170470.1	Succinate--CoA ligase [ADP-forming] subunit beta, mitochondrial	211	K	1	VVDGLAPK(1)AADR	3.4394	mitochondria	GO:0006082 organic acid metabolic process; GO:0006091 generation of precursor metabolites and energy; GO:0006099 tricarboxylic acid cycle; GO:0006101 citrate metabolic process; GO:0006104 succinyl-CoA metabolic process; GO:0006105 succinate metabolic process; GO:0006139 nucleobase-containing compound metabolic process; GO:0006163 purine nucleotide metabolic process; GO:0006637 acyl-CoA metabolic …	GO:0005622 intracellular; GO:0005623 cell; GO:0005737 cytoplasm; GO:0005739 mitochondrion; GO:0043226 organelle; GO:0043227 membrane-bounded organelle; GO:0043229 intracellular organelle; GO:0043231 intracellular membrane-bounded organelle;	GO:0000166 nucleotide binding; GO:0003824 catalytic activity; GO:0004774 succinate-CoA ligase activity; GO:0004775 succinate-CoA ligase (ADP-forming) activity; GO:0005488 binding; GO:0005507 copper ion binding; GO:0005524 ATP binding; GO:0008144 drug binding; GO:0016874 ligase activity; GO:0016877 ligase activity, forming carbon-sulfur bonds; GO:0016878 acid-thiol ligase activity; GO:0017076 puri…	K01900	LSC2; succinyl-CoA synthetase beta subunit [EC:6.2.1.4 6.2.1.5]	map00020 Citrate cycle (TCA cycle); map00640 Propanoate metabolism; map01100 Metabolic pathways; map01110 Biosynthesis of secondary metabolites; map01200 Carbon metabolism	PF08442; PF00549	ATP-grasp domain; CoA-ligase	C	KOG2799	Succinyl-CoA synthetase, beta subunit
Gene0175390.1	AAA domain-containing protein	637	K	1	AK(1)QVTFHR	-0.40479	cytoplasm				K03066	PSMC5, RPT6; 26S proteasome regulatory subunit T6	map03050 Proteasome	PF00004; PF00071	ATPase family associated with various cellular activities (AAA); Ras family	O	KOG0728	26S proteasome regulatory complex, ATPase RPT6
Gene0183410.1	Ribulose bisphosphate carboxylase small chain	146	K	1	EVQECK(1)TEYPNAFIR	-0.63348	chloroplast	GO:0009314 response to radiation; GO:0009416 response to light stimulus; GO:0009628 response to abiotic stimulus; GO:0009637 response to blue light; GO:0009639 response to red or far red light; GO:0010114 response to red light; GO:0010218 response to far red light; GO:0050896 response to stimulus;	GO:0005576 extracellular region; GO:0005622 intracellular; GO:0005623 cell; GO:0005737 cytoplasm; GO:0005829 cytosol; GO:0005840 ribosome; GO:0009507 chloroplast; GO:0009526 plastid envelope; GO:0009532 plastid stroma; GO:0009536 plastid; GO:0009570 chloroplast stroma; GO:0009579 thylakoid; GO:0009941 chloroplast envelope; GO:0016020 membrane; GO:0022626 cytosolic ribosome; GO:0031967 organelle e…	GO:0005488 binding; GO:0005515 protein binding; GO:0019904 protein domain specific binding;	K01602	rbcS; ribulose-bisphosphate carboxylase small chain [EC:4.1.1.39]	map00630 Glyoxylate and dicarboxylate metabolism; map00710 Carbon fixation in photosynthetic organisms; map01100 Metabolic pathways; map01110 Biosynthesis of secondary metabolites; map01200 Carbon metabolism	PF00101	Ribulose bisphosphate carboxylase, small chain
Gene0183410.1	Ribulose bisphosphate carboxylase small chain	140	K	1	LPLFGCTDSSQVLK(1)EVQECK	2.7	chloroplast	GO:0009314 response to radiation; GO:0009416 response to light stimulus; GO:0009628 response to abiotic stimulus; GO:0009637 response to blue light; GO:0009639 response to red or far red light; GO:0010114 response to red light; GO:0010218 response to far red light; GO:0050896 response to stimulus;	GO:0005576 extracellular region; GO:0005622 intracellular; GO:0005623 cell; GO:0005737 cytoplasm; GO:0005829 cytosol; GO:0005840 ribosome; GO:0009507 chloroplast; GO:0009526 plastid envelope; GO:0009532 plastid stroma; GO:0009536 plastid; GO:0009570 chloroplast stroma; GO:0009579 thylakoid; GO:0009941 chloroplast envelope; GO:0016020 membrane; GO:0022626 cytosolic ribosome; GO:0031967 organelle e…	GO:0005488 binding; GO:0005515 protein binding; GO:0019904 protein domain specific binding;	K01602	rbcS; ribulose-bisphosphate carboxylase small chain [EC:4.1.1.39]	map00630 Glyoxylate and dicarboxylate metabolism; map00710 Carbon fixation in photosynthetic organisms; map01100 Metabolic pathways; map01110 Biosynthesis of secondary metabolites; map01200 Carbon metabolism	PF00101	Ribulose bisphosphate carboxylase, small chain
Gene0184540.1	mRNA, clone: RTFL01-04-D06	394	K	1	AAAALK(1)GSDHR	1.8149	cytoplasm	GO:0000096 sulfur amino acid metabolic process; GO:0000097 sulfur amino acid biosynthetic process; GO:0006082 organic acid metabolic process; GO:0006520 cellular amino acid metabolic process; GO:0006555 methionine metabolic process; GO:0006790 sulfur compound metabolic process; GO:0006807 nitrogen compound metabolic process; GO:0006950 response to stress; GO:0006970 response to osmotic stress; GO…	GO:0005576 extracellular region; GO:0005622 intracellular; GO:0005623 cell; GO:0005737 cytoplasm; GO:0005829 cytosol; GO:0005886 plasma membrane; GO:0005911 cell-cell junction; GO:0009506 plasmodesma; GO:0009507 chloroplast; GO:0009526 plastid envelope; GO:0009536 plastid; GO:0009941 chloroplast envelope; GO:0016020 membrane; GO:0030054 cell junction; GO:0031967 organelle envelope; GO:0031975 env…	GO:0003824 catalytic activity; GO:0003871 5-methyltetrahydropteroyltriglutamate-homocysteine S-methyltransferase activity; GO:0008168 methyltransferase activity; GO:0008172 S-methyltransferase activity; GO:0008705 methionine synthase activity; GO:0016740 transferase activity; GO:0016741 transferase activity, transferring one-carbon groups; GO:0042084 5-methyltetrahydrofolate-dependent methyltrans…	K00549	metE; 5-methyltetrahydropteroyltriglutamate--homocysteine methyltransferase [EC:2.1.1.14]	map00270 Cysteine and methionine metabolism; map00450 Selenocompound metabolism; map01100 Metabolic pathways; map01110 Biosynthesis of secondary metabolites; map01230 Biosynthesis of amino acids	PF08267; PF01717	Cobalamin-independent synthase, N-terminal domain; Cobalamin-independent synthase, Catalytic domain	E	KOG2263	Methionine synthase II (cobalamin-independent)
Gene0189130.1	RRM domain-containing protein	137	K	1	IVK(1)VNYAHDR	-0.48892	nucleus	GO:0000959 mitochondrial RNA metabolic process; GO:0006139 nucleobase-containing compound metabolic process; GO:0006725 cellular aromatic compound metabolic process; GO:0006807 nitrogen compound metabolic process; GO:0006950 response to stress; GO:0008152 metabolic process; GO:0009266 response to temperature stimulus; GO:0009409 response to cold; GO:0009451 RNA modification; GO:0009628 response t…	GO:0005622 intracellular; GO:0005623 cell; GO:0005737 cytoplasm; GO:0005739 mitochondrion; GO:0043226 organelle; GO:0043227 membrane-bounded organelle; GO:0043229 intracellular organelle; GO:0043231 intracellular membrane-bounded organelle;	GO:0000166 nucleotide binding; GO:0003676 nucleic acid binding; GO:0003677 DNA binding; GO:0003697 single-stranded DNA binding; GO:0003723 RNA binding; GO:0005488 binding; GO:0005507 copper ion binding; GO:0005524 ATP binding; GO:0008144 drug binding; GO:0017076 purine nucleotide binding; GO:0030554 adenyl nucleotide binding; GO:0032553 ribonucleotide binding; GO:0032555 purine ribonucleotide bin…	K12741	HNRNPA1_3; heterogeneous nuclear ribonucleoprotein A1/A3	map03040 Spliceosome	PF00076	RNA recognition motif. (a.k.a. RRM, RBD, or RNP domain)	A	KOG0118	FOG: RRM domain
Gene0192940.1	Delta-aminolevulinic acid dehydratase	404	K	1	EDEAEGADILLVK(1)PGLPYLDIIR	-1.0496	chloroplast	GO:0006725 cellular aromatic compound metabolic process; GO:0006778 porphyrin-containing compound metabolic process; GO:0006779 porphyrin-containing compound biosynthetic process; GO:0006783 heme biosynthetic process; GO:0006807 nitrogen compound metabolic process; GO:0008152 metabolic process; GO:0009058 biosynthetic process; GO:0009987 cellular process; GO:0018130 heterocycle biosynthetic proce…	GO:0005622 intracellular; GO:0005623 cell; GO:0005737 cytoplasm; GO:0005829 cytosol; GO:0009507 chloroplast; GO:0009532 plastid stroma; GO:0009536 plastid; GO:0009570 chloroplast stroma; GO:0043226 organelle; GO:0043227 membrane-bounded organelle; GO:0043229 intracellular organelle; GO:0043231 intracellular membrane-bounded organelle;	GO:0003824 catalytic activity; GO:0004655 porphobilinogen synthase activity; GO:0005488 binding; GO:0008270 zinc ion binding; GO:0016829 lyase activity; GO:0016835 carbon-oxygen lyase activity; GO:0016836 hydro-lyase activity; GO:0043167 ion binding; GO:0043169 cation binding; GO:0046872 metal ion binding; GO:0046914 transition metal ion binding;	K01698	hemB, ALAD; porphobilinogen synthase [EC:4.2.1.24]	map00860 Porphyrin and chlorophyll metabolism; map01100 Metabolic pathways; map01110 Biosynthesis of secondary metabolites	PF00490	Delta-aminolevulinic acid dehydratase	H	KOG2794	Delta-aminolevulinic acid dehydratase
Gene0193660.1	Cytochrome c oxidase subunit 2	173	K	1	VVVPAK(1)THLR	-2.0606	extracellular	GO:0006091 generation of precursor metabolites and energy; GO:0006119 oxidative phosphorylation; GO:0006139 nucleobase-containing compound metabolic process; GO:0006163 purine nucleotide metabolic process; GO:0006725 cellular aromatic compound metabolic process; GO:0006753 nucleoside phosphate metabolic process; GO:0006793 phosphorus metabolic process; GO:0006796 phosphate-containing compound met…			K02261	COX2; cytochrome c oxidase subunit 2	map00190 Oxidative phosphorylation; map01100 Metabolic pathways	PF00116	Cytochrome C oxidase subunit II, periplasmic domain	C	KOG4767	Cytochrome c oxidase, subunit II, and related proteins
Gene0195530.1	Succinate--CoA ligase [ADP-forming] subunit alpha, mitochondrial	86	K	1	MVAGVTPK(1)K	7.6249	chloroplast	GO:0006082 organic acid metabolic process; GO:0006091 generation of precursor metabolites and energy; GO:0006099 tricarboxylic acid cycle; GO:0006101 citrate metabolic process; GO:0006104 succinyl-CoA metabolic process; GO:0006105 succinate metabolic process; GO:0006139 nucleobase-containing compound metabolic process; GO:0006163 purine nucleotide metabolic process; GO:0006637 acyl-CoA metabolic …	GO:0005622 intracellular; GO:0005623 cell; GO:0005737 cytoplasm; GO:0005739 mitochondrion; GO:0005759 mitochondrial matrix; GO:0031974 membrane-enclosed lumen; GO:0043226 organelle; GO:0043227 membrane-bounded organelle; GO:0043229 intracellular organelle; GO:0043231 intracellular membrane-bounded organelle; GO:0043233 organelle lumen; GO:0070013 intracellular organelle lumen;	GO:0003824 catalytic activity; GO:0004774 succinate-CoA ligase activity; GO:0004775 succinate-CoA ligase (ADP-forming) activity; GO:0004776 succinate-CoA ligase (GDP-forming) activity; GO:0016874 ligase activity; GO:0016877 ligase activity, forming carbon-sulfur bonds; GO:0016878 acid-thiol ligase activity;	K01899	LSC1; succinyl-CoA synthetase alpha subunit [EC:6.2.1.4 6.2.1.5]	map00020 Citrate cycle (TCA cycle); map00640 Propanoate metabolism; map01100 Metabolic pathways; map01110 Biosynthesis of secondary metabolites; map01200 Carbon metabolism	PF02629; PF00549	CoA binding domain; CoA-ligase	C	KOG1255	Succinyl-CoA synthetase, alpha subunit
Gene0195530.1	Succinate--CoA ligase [ADP-forming] subunit alpha, mitochondrial	318	K	1	SLNDAGVK(1)VVESPAK	-1.3879	chloroplast	GO:0006082 organic acid metabolic process; GO:0006091 generation of precursor metabolites and energy; GO:0006099 tricarboxylic acid cycle; GO:0006101 citrate metabolic process; GO:0006104 succinyl-CoA metabolic process; GO:0006105 succinate metabolic process; GO:0006139 nucleobase-containing compound metabolic process; GO:0006163 purine nucleotide metabolic process; GO:0006637 acyl-CoA metabolic …	GO:0005622 intracellular; GO:0005623 cell; GO:0005737 cytoplasm; GO:0005739 mitochondrion; GO:0005759 mitochondrial matrix; GO:0031974 membrane-enclosed lumen; GO:0043226 organelle; GO:0043227 membrane-bounded organelle; GO:0043229 intracellular organelle; GO:0043231 intracellular membrane-bounded organelle; GO:0043233 organelle lumen; GO:0070013 intracellular organelle lumen;	GO:0003824 catalytic activity; GO:0004774 succinate-CoA ligase activity; GO:0004775 succinate-CoA ligase (ADP-forming) activity; GO:0004776 succinate-CoA ligase (GDP-forming) activity; GO:0016874 ligase activity; GO:0016877 ligase activity, forming carbon-sulfur bonds; GO:0016878 acid-thiol ligase activity;	K01899	LSC1; succinyl-CoA synthetase alpha subunit [EC:6.2.1.4 6.2.1.5]	map00020 Citrate cycle (TCA cycle); map00640 Propanoate metabolism; map01100 Metabolic pathways; map01110 Biosynthesis of secondary metabolites; map01200 Carbon metabolism	PF02629; PF00549	CoA binding domain; CoA-ligase	C	KOG1255	Succinyl-CoA synthetase, alpha subunit
Gene0199220.1	Transket_pyr domain-containing protein	352	K	1	K(1)IHLSLVANPSHLEAADSVVVGK	0.27956	mitochondria	GO:0006082 organic acid metabolic process; GO:0006091 generation of precursor metabolites and energy; GO:0006099 tricarboxylic acid cycle; GO:0006101 citrate metabolic process; GO:0008152 metabolic process; GO:0009060 aerobic respiration; GO:0009987 cellular process; GO:0015980 energy derivation by oxidation of organic compounds; GO:0016999 antibiotic metabolic process; GO:0017144 drug metabolic …	GO:0005622 intracellular; GO:0005623 cell; GO:0005737 cytoplasm; GO:0005739 mitochondrion; GO:0005759 mitochondrial matrix; GO:0005947 mitochondrial alpha-ketoglutarate dehydrogenase complex; GO:0009353 mitochondrial oxoglutarate dehydrogenase complex; GO:0030062 mitochondrial tricarboxylic acid cycle enzyme complex; GO:0031974 membrane-enclosed lumen; GO:0032991 protein-containing complex; GO:00…	GO:0003824 catalytic activity; GO:0004591 oxoglutarate dehydrogenase (succinyl-transferring) activity; GO:0016491 oxidoreductase activity; GO:0016624 oxidoreductase activity, acting on the aldehyde or oxo group of donors, disulfide as acceptor; GO:0016903 oxidoreductase activity, acting on the aldehyde or oxo group of donors;	K00164	OGDH, sucA; 2-oxoglutarate dehydrogenase E1 component [EC:1.2.4.2]	map00020 Citrate cycle (TCA cycle); map01100 Metabolic pathways; map01110 Biosynthesis of secondary metabolites; map01200 Carbon metabolism	PF02779	Transketolase, pyrimidine binding domain	C	KOG0450	2-oxoglutarate dehydrogenase, E1 subunit
Gene0199220.1	Transket_pyr domain-containing protein	602	K	1	TVGK(1)AISSLPENFKPHR	1.3431	mitochondria	GO:0006082 organic acid metabolic process; GO:0006091 generation of precursor metabolites and energy; GO:0006099 tricarboxylic acid cycle; GO:0006101 citrate metabolic process; GO:0008152 metabolic process; GO:0009060 aerobic respiration; GO:0009987 cellular process; GO:0015980 energy derivation by oxidation of organic compounds; GO:0016999 antibiotic metabolic process; GO:0017144 drug metabolic …	GO:0005622 intracellular; GO:0005623 cell; GO:0005737 cytoplasm; GO:0005739 mitochondrion; GO:0005759 mitochondrial matrix; GO:0005947 mitochondrial alpha-ketoglutarate dehydrogenase complex; GO:0009353 mitochondrial oxoglutarate dehydrogenase complex; GO:0030062 mitochondrial tricarboxylic acid cycle enzyme complex; GO:0031974 membrane-enclosed lumen; GO:0032991 protein-containing complex; GO:00…	GO:0003824 catalytic activity; GO:0004591 oxoglutarate dehydrogenase (succinyl-transferring) activity; GO:0016491 oxidoreductase activity; GO:0016624 oxidoreductase activity, acting on the aldehyde or oxo group of donors, disulfide as acceptor; GO:0016903 oxidoreductase activity, acting on the aldehyde or oxo group of donors;	K00164	OGDH, sucA; 2-oxoglutarate dehydrogenase E1 component [EC:1.2.4.2]	map00020 Citrate cycle (TCA cycle); map01100 Metabolic pathways; map01110 Biosynthesis of secondary metabolites; map01200 Carbon metabolism	PF02779	Transketolase, pyrimidine binding domain	C	KOG0450	2-oxoglutarate dehydrogenase, E1 subunit
Gene0199220.1	Transket_pyr domain-containing protein	518	K	1	VIK(1)NHPSTLQIYHK	6.1778	mitochondria	GO:0006082 organic acid metabolic process; GO:0006091 generation of precursor metabolites and energy; GO:0006099 tricarboxylic acid cycle; GO:0006101 citrate metabolic process; GO:0008152 metabolic process; GO:0009060 aerobic respiration; GO:0009987 cellular process; GO:0015980 energy derivation by oxidation of organic compounds; GO:0016999 antibiotic metabolic process; GO:0017144 drug metabolic …	GO:0005622 intracellular; GO:0005623 cell; GO:0005737 cytoplasm; GO:0005739 mitochondrion; GO:0005759 mitochondrial matrix; GO:0005947 mitochondrial alpha-ketoglutarate dehydrogenase complex; GO:0009353 mitochondrial oxoglutarate dehydrogenase complex; GO:0030062 mitochondrial tricarboxylic acid cycle enzyme complex; GO:0031974 membrane-enclosed lumen; GO:0032991 protein-containing complex; GO:00…	GO:0003824 catalytic activity; GO:0004591 oxoglutarate dehydrogenase (succinyl-transferring) activity; GO:0016491 oxidoreductase activity; GO:0016624 oxidoreductase activity, acting on the aldehyde or oxo group of donors, disulfide as acceptor; GO:0016903 oxidoreductase activity, acting on the aldehyde or oxo group of donors;	K00164	OGDH, sucA; 2-oxoglutarate dehydrogenase E1 component [EC:1.2.4.2]	map00020 Citrate cycle (TCA cycle); map01100 Metabolic pathways; map01110 Biosynthesis of secondary metabolites; map01200 Carbon metabolism	PF02779	Transketolase, pyrimidine binding domain	C	KOG0450	2-oxoglutarate dehydrogenase, E1 subunit
Gene0199280.1	Ubiquitin-like domain-containing protein	107	K	1	LAVLQFYK(1)VDGSGK	1.4632	nucleus		GO:0005622 intracellular; GO:0005623 cell; GO:0005737 cytoplasm; GO:0005794 Golgi apparatus; GO:0005829 cytosol; GO:0005840 ribosome; GO:0012505 endomembrane system; GO:0015935 small ribosomal subunit; GO:0022626 cytosolic ribosome; GO:0022627 cytosolic small ribosomal subunit; GO:0032991 protein-containing complex; GO:0043226 organelle; GO:0043227 membrane-bounded organelle; GO:0043228 non-membr…	GO:0003676 nucleic acid binding; GO:0003723 RNA binding; GO:0003729 mRNA binding; GO:0003735 structural constituent of ribosome; GO:0005198 structural molecule activity; GO:0005488 binding; GO:0097159 organic cyclic compound binding; GO:1901363 heterocyclic compound binding;	K02977	RP-S27Ae, RPS27A; small subunit ribosomal protein S27Ae	map03010 Ribosome	PF00240; PF01599	Ubiquitin family; Ribosomal protein S27a	J	KOG0004	Ubiquitin/40S ribosomal protein S27a fusion
Gene0199280.1	Ubiquitin-like domain-containing protein	113	K	1	VDGSGK(1)VQR	6.3496	nucleus		GO:0005622 intracellular; GO:0005623 cell; GO:0005737 cytoplasm; GO:0005794 Golgi apparatus; GO:0005829 cytosol; GO:0005840 ribosome; GO:0012505 endomembrane system; GO:0015935 small ribosomal subunit; GO:0022626 cytosolic ribosome; GO:0022627 cytosolic small ribosomal subunit; GO:0032991 protein-containing complex; GO:0043226 organelle; GO:0043227 membrane-bounded organelle; GO:0043228 non-membr…	GO:0003676 nucleic acid binding; GO:0003723 RNA binding; GO:0003729 mRNA binding; GO:0003735 structural constituent of ribosome; GO:0005198 structural molecule activity; GO:0005488 binding; GO:0097159 organic cyclic compound binding; GO:1901363 heterocyclic compound binding;	K02977	RP-S27Ae, RPS27A; small subunit ribosomal protein S27Ae	map03010 Ribosome	PF00240; PF01599	Ubiquitin family; Ribosomal protein S27a	J	KOG0004	Ubiquitin/40S ribosomal protein S27a fusion
Gene0199280.1	Ubiquitin-like domain-containing protein	48	K	1	LIFAGK(1)QLEDGR	-0.23647	nucleus		GO:0005622 intracellular; GO:0005623 cell; GO:0005737 cytoplasm; GO:0005794 Golgi apparatus; GO:0005829 cytosol; GO:0005840 ribosome; GO:0012505 endomembrane system; GO:0015935 small ribosomal subunit; GO:0022626 cytosolic ribosome; GO:0022627 cytosolic small ribosomal subunit; GO:0032991 protein-containing complex; GO:0043226 organelle; GO:0043227 membrane-bounded organelle; GO:0043228 non-membr…	GO:0003676 nucleic acid binding; GO:0003723 RNA binding; GO:0003729 mRNA binding; GO:0003735 structural constituent of ribosome; GO:0005198 structural molecule activity; GO:0005488 binding; GO:0097159 organic cyclic compound binding; GO:1901363 heterocyclic compound binding;	K02977	RP-S27Ae, RPS27A; small subunit ribosomal protein S27Ae	map03010 Ribosome	PF00240; PF01599	Ubiquitin family; Ribosomal protein S27a	J	KOG0004	Ubiquitin/40S ribosomal protein S27a fusion
Gene0199280.1	Ubiquitin-like domain-containing protein	6	K	1	MQIFVK(1)TLTGK	-1.4853	nucleus		GO:0005622 intracellular; GO:0005623 cell; GO:0005737 cytoplasm; GO:0005794 Golgi apparatus; GO:0005829 cytosol; GO:0005840 ribosome; GO:0012505 endomembrane system; GO:0015935 small ribosomal subunit; GO:0022626 cytosolic ribosome; GO:0022627 cytosolic small ribosomal subunit; GO:0032991 protein-containing complex; GO:0043226 organelle; GO:0043227 membrane-bounded organelle; GO:0043228 non-membr…	GO:0003676 nucleic acid binding; GO:0003723 RNA binding; GO:0003729 mRNA binding; GO:0003735 structural constituent of ribosome; GO:0005198 structural molecule activity; GO:0005488 binding; GO:0097159 organic cyclic compound binding; GO:1901363 heterocyclic compound binding;	K02977	RP-S27Ae, RPS27A; small subunit ribosomal protein S27Ae	map03010 Ribosome	PF00240; PF01599	Ubiquitin family; Ribosomal protein S27a	J	KOG0004	Ubiquitin/40S ribosomal protein S27a fusion
Gene0210950.1	Triosephosphate isomerase	70	K	1	SILRPDFYVAAQNCWVK(1)K	-0.56533	cytoplasm				K01803	TPI, tpiA; triosephosphate isomerase (TIM) [EC:5.3.1.1]	map00010 Glycolysis / Gluconeogenesis; map00051 Fructose and mannose metabolism; map00562 Inositol phosphate metabolism; map00710 Carbon fixation in photosynthetic organisms; map01100 Metabolic pathways; map01110 Biosynthesis of secondary metabolites; map01200 Carbon metabolism; map01230 Biosynthesis of amino acids	PF00121	Triosephosphate isomerase	G	KOG1643	Triosephosphate isomerase
Gene0211080.1	Peptidyl-prolyl cis-trans isomerase	151	K	1	AIEK(1)VGSSSGTTK	2.2396	cytoplasm	GO:0000413 protein peptidyl-prolyl isomerization; GO:0006464 cellular protein modification process; GO:0006807 nitrogen compound metabolic process; GO:0007154 cell communication; GO:0007165 signal transduction; GO:0008152 metabolic process; GO:0009987 cellular process; GO:0018193 peptidyl-amino acid modification; GO:0018208 peptidyl-proline modification; GO:0019538 protein metabolic process; GO:0…	GO:0005576 extracellular region; GO:0005622 intracellular; GO:0005623 cell; GO:0005737 cytoplasm; GO:0005773 vacuole; GO:0005774 vacuolar membrane; GO:0005794 Golgi apparatus; GO:0005829 cytosol; GO:0005886 plasma membrane; GO:0009507 chloroplast; GO:0009536 plastid; GO:0012505 endomembrane system; GO:0016020 membrane; GO:0031090 organelle membrane; GO:0043226 organelle; GO:0043227 membrane-bound…	GO:0003755 peptidyl-prolyl cis-trans isomerase activity; GO:0003824 catalytic activity; GO:0005488 binding; GO:0008144 drug binding; GO:0016018 cyclosporin A binding; GO:0016853 isomerase activity; GO:0016859 cis-trans isomerase activity; GO:0033218 amide binding; GO:0042277 peptide binding; GO:0140096 catalytic activity, acting on a protein;	K01802	E5.2.1.8; peptidylprolyl isomerase [EC:5.2.1.8]		PF00160	Cyclophilin type peptidyl-prolyl cis-trans isomerase/CLD	O	KOG0865	Cyclophilin type peptidyl-prolyl cis-trans isomerase
Gene0211680.1	BnaA01g28170D protein	574	K	1	NAMGK(1)VNK	0.2948	chloroplast	GO:0006082 organic acid metabolic process; GO:0006629 lipid metabolic process; GO:0006631 fatty acid metabolic process; GO:0006633 fatty acid biosynthetic process; GO:0008152 metabolic process; GO:0008610 lipid biosynthetic process; GO:0009056 catabolic process; GO:0009058 biosynthetic process; GO:0009987 cellular process; GO:0016053 organic acid biosynthetic process; GO:0016054 organic acid cata…	GO:0005622 intracellular; GO:0005623 cell; GO:0005634 nucleus; GO:0005737 cytoplasm; GO:0005739 mitochondrion; GO:0005829 cytosol; GO:0016020 membrane; GO:0043226 organelle; GO:0043227 membrane-bounded organelle; GO:0043229 intracellular organelle; GO:0043231 intracellular membrane-bounded organelle;	GO:0003824 catalytic activity; GO:0016405 CoA-ligase activity; GO:0016874 ligase activity; GO:0016877 ligase activity, forming carbon-sulfur bonds; GO:0016878 acid-thiol ligase activity; GO:0090409 malonyl-CoA synthetase activity;	K18660	ACSF3; malonyl-CoA/methylmalonyl-CoA synthetase [EC:6.2.1.-]	map00061 Fatty acid biosynthesis; map00280 Valine, leucine and isoleucine degradation; map01100 Metabolic pathways; map01212 Fatty acid metabolism	PF13193	Domain of unknown function (DUF4009)	I	KOG1176	Acyl-CoA synthetase
Gene0217460.1	BnaA06g19790D protein	213	K	0.999404	PSSK(0.999)DVDPKGKKK	0.61408	nucleus									J	KOG3166	60S ribosomal protein L7A
Gene0221480.1	Epithiospecifier protein	98	K	1	K(1)QFDDFYSYDTVK	-2.9685	cytoskeleton	GO:0001101 response to acid chemical; GO:0006082 organic acid metabolic process; GO:0006790 sulfur compound metabolic process; GO:0006807 nitrogen compound metabolic process; GO:0006950 response to stress; GO:0006952 defense response; GO:0007275 multicellular organism development; GO:0007568 aging; GO:0008152 metabolic process; GO:0009056 catabolic process; GO:0009605 response to external stimulu…	GO:0005622 intracellular; GO:0005623 cell; GO:0005634 nucleus; GO:0043226 organelle; GO:0043227 membrane-bounded organelle; GO:0043229 intracellular organelle; GO:0043231 intracellular membrane-bounded organelle;	GO:0030234 enzyme regulator activity; GO:0098772 molecular function regulator;	K20285	RABEPK; Rab9 effector protein with kelch motifs				S	KOG0379	Kelch repeat-containing proteins
Gene0225980.1	BnaA01g08150D protein	111	K	1	NVGSVVAVDQDPK(1)TR	-0.96426	chloroplast				K02693	psaE; photosystem I subunit IV	map00195 Photosynthesis; map01100 Metabolic pathways	PF02427	Photosystem I reaction centre subunit IV / PsaE
Gene0226140.1	Ferredoxin--NADP reductase, chloroplastic	270	K	1	EK(1)NPENFR	-0.38467	chloroplast	GO:0006091 generation of precursor metabolites and energy; GO:0006950 response to stress; GO:0006952 defense response; GO:0008152 metabolic process; GO:0009605 response to external stimulus; GO:0009607 response to biotic stimulus; GO:0009617 response to bacterium; GO:0009767 photosynthetic electron transport chain; GO:0009987 cellular process; GO:0015979 photosynthesis; GO:0019684 photosynthesis,…	GO:0005576 extracellular region; GO:0005622 intracellular; GO:0005623 cell; GO:0005737 cytoplasm; GO:0009507 chloroplast; GO:0009526 plastid envelope; GO:0009532 plastid stroma; GO:0009534 chloroplast thylakoid; GO:0009535 chloroplast thylakoid membrane; GO:0009536 plastid; GO:0009570 chloroplast stroma; GO:0009579 thylakoid; GO:0009941 chloroplast envelope; GO:0016020 membrane; GO:0031967 organe…	GO:0003676 nucleic acid binding; GO:0003723 RNA binding; GO:0003727 single-stranded RNA binding; GO:0003824 catalytic activity; GO:0005488 binding; GO:0005515 protein binding; GO:0008187 poly-pyrimidine tract binding; GO:0008266 poly(U) RNA binding; GO:0009055 electron transfer activity; GO:0016491 oxidoreductase activity; GO:0019904 protein domain specific binding; GO:0045156 electron transporte…	K02641	petH; ferredoxin--NADP+ reductase [EC:1.18.1.2]	map00195 Photosynthesis; map01100 Metabolic pathways	PF00175	Oxidoreductase NAD-binding domain	C	KOG1158	NADP/FAD dependent oxidoreductase
Gene0226140.1	Ferredoxin--NADP reductase, chloroplastic	164	K	1	TVSLCVK(1)R	2.4028	chloroplast	GO:0006091 generation of precursor metabolites and energy; GO:0006950 response to stress; GO:0006952 defense response; GO:0008152 metabolic process; GO:0009605 response to external stimulus; GO:0009607 response to biotic stimulus; GO:0009617 response to bacterium; GO:0009767 photosynthetic electron transport chain; GO:0009987 cellular process; GO:0015979 photosynthesis; GO:0019684 photosynthesis,…	GO:0005576 extracellular region; GO:0005622 intracellular; GO:0005623 cell; GO:0005737 cytoplasm; GO:0009507 chloroplast; GO:0009526 plastid envelope; GO:0009532 plastid stroma; GO:0009534 chloroplast thylakoid; GO:0009535 chloroplast thylakoid membrane; GO:0009536 plastid; GO:0009570 chloroplast stroma; GO:0009579 thylakoid; GO:0009941 chloroplast envelope; GO:0016020 membrane; GO:0031967 organe…	GO:0003676 nucleic acid binding; GO:0003723 RNA binding; GO:0003727 single-stranded RNA binding; GO:0003824 catalytic activity; GO:0005488 binding; GO:0005515 protein binding; GO:0008187 poly-pyrimidine tract binding; GO:0008266 poly(U) RNA binding; GO:0009055 electron transfer activity; GO:0016491 oxidoreductase activity; GO:0019904 protein domain specific binding; GO:0045156 electron transporte…	K02641	petH; ferredoxin--NADP+ reductase [EC:1.18.1.2]	map00195 Photosynthesis; map01100 Metabolic pathways	PF00175	Oxidoreductase NAD-binding domain	C	KOG1158	NADP/FAD dependent oxidoreductase
Gene0230210.1	Chlorophyll a-b binding protein, chloroplastic	51	K	1	AK(1)TVSAANDELAK	-0.97828	chloroplast				K08916	LHCB5; light-harvesting complex II chlorophyll a/b binding protein 5	map00196 Photosynthesis - antenna proteins; map01100 Metabolic pathways
Gene0230210.1	Chlorophyll a-b binding protein, chloroplastic	223	K	1	DPEQGALLK(1)VK	3.618	chloroplast				K08916	LHCB5; light-harvesting complex II chlorophyll a/b binding protein 5	map00196 Photosynthesis - antenna proteins; map01100 Metabolic pathways
Gene0238450.1	BnaA08g31360D protein	22	K	1	VIQPAK(1)TESGILLPEK	-1.0988	mitochondria	GO:0006457 protein folding; GO:0006458 'de novo' protein folding; GO:0006950 response to stress; GO:0006986 response to unfolded protein; GO:0009266 response to temperature stimulus; GO:0009408 response to heat; GO:0009628 response to abiotic stimulus; GO:0009987 cellular process; GO:0010033 response to organic substance; GO:0035966 response to topologically incorrect protein; GO:0042221 response…	GO:0005622 intracellular; GO:0005623 cell; GO:0005737 cytoplasm; GO:0005739 mitochondrion; GO:0005759 mitochondrial matrix; GO:0031974 membrane-enclosed lumen; GO:0043226 organelle; GO:0043227 membrane-bounded organelle; GO:0043229 intracellular organelle; GO:0043231 intracellular membrane-bounded organelle; GO:0043233 organelle lumen; GO:0070013 intracellular organelle lumen;	GO:0005488 binding; GO:0005507 copper ion binding; GO:0005515 protein binding; GO:0043167 ion binding; GO:0043169 cation binding; GO:0046872 metal ion binding; GO:0046914 transition metal ion binding; GO:0051082 unfolded protein binding; GO:0051087 chaperone binding;	K04078	groES, HSPE1; chaperonin GroES		PF00166	Chaperonin 10 Kd subunit	O	KOG1641	Mitochondrial chaperonin
Gene0240170.1	AMMECR1 domain-containing protein	158	K	1	K(1)AGYNGEITEAVR	-0.36594	cytoplasm	GO:0006950 response to stress; GO:0006970 response to osmotic stress; GO:0009628 response to abiotic stimulus; GO:0009651 response to salt stress; GO:0050896 response to stimulus;	GO:0005622 intracellular; GO:0005623 cell; GO:0005737 cytoplasm; GO:0005829 cytosol;							S	KOG3274	Uncharacterized conserved protein, AMMECR1
Gene0241630.1	Secretory carrier-associated membrane protein	58	K	1	AK(1)EMELQAK	-5.3415	plasma membrane	GO:0006810 transport; GO:0006897 endocytosis; GO:0006898 receptor-mediated endocytosis; GO:0016192 vesicle-mediated transport; GO:0051179 localization; GO:0051234 establishment of localization; GO:0098657 import into cell;	GO:0005622 intracellular; GO:0005623 cell; GO:0005737 cytoplasm; GO:0005768 endosome; GO:0005769 early endosome; GO:0005886 plasma membrane; GO:0012505 endomembrane system; GO:0016020 membrane; GO:0031410 cytoplasmic vesicle; GO:0031982 vesicle; GO:0043226 organelle; GO:0043227 membrane-bounded organelle; GO:0043229 intracellular organelle; GO:0071944 cell periphery; GO:0097708 intracellular vesi…		K19995	SCAMP; secretory carrier-associated membrane protein				U	KOG3088	Secretory carrier membrane protein
Gene0247260.1	DUF4283 domain-containing protein	229	K	1	K(1)K(1)ETK(1)EVEER	-5.0938	cytoplasm							PF14111	Domain of unknown function (DUF4283)	E	KOG1075	FOG: Reverse transcriptase
Gene0247260.1	DUF4283 domain-containing protein	230	K	1	K(1)K(1)ETK(1)EVEER	-5.0938	cytoplasm							PF14111	Domain of unknown function (DUF4283)	E	KOG1075	FOG: Reverse transcriptase
Gene0247260.1	DUF4283 domain-containing protein	233	K	1	K(1)K(1)ETK(1)EVEER	-5.0938	cytoplasm							PF14111	Domain of unknown function (DUF4283)	E	KOG1075	FOG: Reverse transcriptase
Gene0248160.1	Cytochrome c domain-containing protein	64	K	1	NK(1)AVEWEEK	-0.70347	mitochondria		GO:0005622 intracellular; GO:0005623 cell; GO:0005737 cytoplasm; GO:0005739 mitochondrion; GO:0005740 mitochondrial envelope; GO:0005758 mitochondrial intermembrane space; GO:0031967 organelle envelope; GO:0031970 organelle envelope lumen; GO:0031974 membrane-enclosed lumen; GO:0031975 envelope; GO:0043226 organelle; GO:0043227 membrane-bounded organelle; GO:0043229 intracellular organelle; GO:00…		K08738	CYC; cytochrome c		PF00034	Cytochrome c	C	KOG3453	Cytochrome c
Gene0252990.1	BnaC05g03230D protein	87	K	1	EVELIK(1)EDAGVLR	4.5148	chloroplast	GO:0000003 reproduction; GO:0003006 developmental process involved in reproduction; GO:0007275 multicellular organism development; GO:0009719 response to endogenous stimulus; GO:0009725 response to hormone; GO:0009735 response to cytokinin; GO:0009790 embryo development; GO:0009791 post-embryonic development; GO:0009793 embryo development ending in seed dormancy; GO:0010033 response to organic su…	GO:0005622 intracellular; GO:0005623 cell; GO:0005737 cytoplasm; GO:0009507 chloroplast; GO:0009526 plastid envelope; GO:0009532 plastid stroma; GO:0009536 plastid; GO:0009570 chloroplast stroma; GO:0009941 chloroplast envelope; GO:0016020 membrane; GO:0031967 organelle envelope; GO:0031975 envelope; GO:0043226 organelle; GO:0043227 membrane-bounded organelle; GO:0043229 intracellular organelle; …	GO:0003676 nucleic acid binding; GO:0003723 RNA binding; GO:0003735 structural constituent of ribosome; GO:0005198 structural molecule activity; GO:0005488 binding; GO:0097159 organic cyclic compound binding; GO:1901363 heterocyclic compound binding;	K02933	RP-L6, MRPL6, rplF; large subunit ribosomal protein L6	map03010 Ribosome	PF00347	Ribosomal protein L6	J	KOG3254	Mitochondrial/chloroplast ribosomal protein L6
Gene0252990.1	BnaC05g03230D protein	206	K	1	GVK(1)YSDEIVR	6.3205	chloroplast	GO:0000003 reproduction; GO:0003006 developmental process involved in reproduction; GO:0007275 multicellular organism development; GO:0009719 response to endogenous stimulus; GO:0009725 response to hormone; GO:0009735 response to cytokinin; GO:0009790 embryo development; GO:0009791 post-embryonic development; GO:0009793 embryo development ending in seed dormancy; GO:0010033 response to organic su…	GO:0005622 intracellular; GO:0005623 cell; GO:0005737 cytoplasm; GO:0009507 chloroplast; GO:0009526 plastid envelope; GO:0009532 plastid stroma; GO:0009536 plastid; GO:0009570 chloroplast stroma; GO:0009941 chloroplast envelope; GO:0016020 membrane; GO:0031967 organelle envelope; GO:0031975 envelope; GO:0043226 organelle; GO:0043227 membrane-bounded organelle; GO:0043229 intracellular organelle; …	GO:0003676 nucleic acid binding; GO:0003723 RNA binding; GO:0003735 structural constituent of ribosome; GO:0005198 structural molecule activity; GO:0005488 binding; GO:0097159 organic cyclic compound binding; GO:1901363 heterocyclic compound binding;	K02933	RP-L6, MRPL6, rplF; large subunit ribosomal protein L6	map03010 Ribosome	PF00347	Ribosomal protein L6	J	KOG3254	Mitochondrial/chloroplast ribosomal protein L6
Gene0255380.1	DUF971 domain-containing protein	45	K	1	FK(1)FSSEFLR	-0.90458	cytoplasm				K09422	MYBP; transcription factor MYB, plant
Gene0256570.1	40S ribosomal protein S7	108	K	1	FSGK(1)DVIFVATR	-0.35164	cytoplasm	GO:0002181 cytoplasmic translation; GO:0006139 nucleobase-containing compound metabolic process; GO:0006364 rRNA processing; GO:0006396 RNA processing; GO:0006412 translation; GO:0006518 peptide metabolic process; GO:0006725 cellular aromatic compound metabolic process; GO:0006807 nitrogen compound metabolic process; GO:0008152 metabolic process; GO:0009058 biosynthetic process; GO:0009059 macrom…	GO:0005622 intracellular; GO:0005623 cell; GO:0005737 cytoplasm; GO:0005829 cytosol; GO:0005840 ribosome; GO:0009507 chloroplast; GO:0009536 plastid; GO:0015935 small ribosomal subunit; GO:0016020 membrane; GO:0022626 cytosolic ribosome; GO:0022627 cytosolic small ribosomal subunit; GO:0030684 preribosome; GO:0030686 90S preribosome; GO:0032040 small-subunit processome; GO:0032991 protein-contain…	GO:0003676 nucleic acid binding; GO:0003723 RNA binding; GO:0003729 mRNA binding; GO:0003735 structural constituent of ribosome; GO:0005198 structural molecule activity; GO:0005488 binding; GO:0097159 organic cyclic compound binding; GO:1901363 heterocyclic compound binding;	K02993	RP-S7e, RPS7; small subunit ribosomal protein S7e	map03010 Ribosome			J	KOG3320	40S ribosomal protein S7
Gene0260070.1	Nucleoside diphosphate kinase	179	K	1	LIGATDPQK(1)SEPGTIR	-1.4394	mitochondria	GO:0006139 nucleobase-containing compound metabolic process; GO:0006165 nucleoside diphosphate phosphorylation; GO:0006725 cellular aromatic compound metabolic process; GO:0006753 nucleoside phosphate metabolic process; GO:0006793 phosphorus metabolic process; GO:0006796 phosphate-containing compound metabolic process; GO:0006807 nitrogen compound metabolic process; GO:0006950 response to stress;…	GO:0005622 intracellular; GO:0005623 cell; GO:0005737 cytoplasm; GO:0005739 mitochondrion; GO:0005740 mitochondrial envelope; GO:0005743 mitochondrial inner membrane; GO:0005758 mitochondrial intermembrane space; GO:0009507 chloroplast; GO:0009534 chloroplast thylakoid; GO:0009536 plastid; GO:0009543 chloroplast thylakoid lumen; GO:0009579 thylakoid; GO:0016020 membrane; GO:0019866 organelle inne…	GO:0003824 catalytic activity; GO:0004550 nucleoside diphosphate kinase activity; GO:0005488 binding; GO:0008270 zinc ion binding; GO:0016301 kinase activity; GO:0016740 transferase activity; GO:0016772 transferase activity, transferring phosphorus-containing groups; GO:0016776 phosphotransferase activity, phosphate group as acceptor; GO:0019205 nucleobase-containing compound kinase activity; GO:…	K00940	ndk, NME; nucleoside-diphosphate kinase [EC:2.7.4.6]	map00230 Purine metabolism; map00240 Pyrimidine metabolism; map01100 Metabolic pathways; map01110 Biosynthesis of secondary metabolites; map04016 MAPK signaling pathway - plant	PF00334	Nucleoside diphosphate kinase	F	KOG0888	Nucleoside diphosphate kinase
Gene0260890.1	BnaC03g75350D protein	20	K	1	TYDEEYVLK(1)R	0.713	chloroplast				K22071	FDX2; ferredoxin-2, mitochondrial				C	KOG3309	Ferredoxin
Gene0262760.1	Pyr_redox_2 domain-containing protein	186	K	1	FPDK(1)IGGNLPGVHYIR	7.3887	chloroplast	GO:0006950 response to stress; GO:0009266 response to temperature stimulus; GO:0009409 response to cold; GO:0009628 response to abiotic stimulus; GO:0010035 response to inorganic substance; GO:0010038 response to metal ion; GO:0042221 response to chemical; GO:0046686 response to cadmium ion; GO:0050896 response to stimulus;	GO:0005622 intracellular; GO:0005623 cell; GO:0005737 cytoplasm; GO:0005739 mitochondrion; GO:0009507 chloroplast; GO:0009526 plastid envelope; GO:0009532 plastid stroma; GO:0009536 plastid; GO:0009570 chloroplast stroma; GO:0010319 stromule; GO:0031967 organelle envelope; GO:0031975 envelope; GO:0043226 organelle; GO:0043227 membrane-bounded organelle; GO:0043229 intracellular organelle; GO:0043…	GO:0000166 nucleotide binding; GO:0005488 binding; GO:0005524 ATP binding; GO:0008144 drug binding; GO:0017076 purine nucleotide binding; GO:0030554 adenyl nucleotide binding; GO:0032553 ribonucleotide binding; GO:0032555 purine ribonucleotide binding; GO:0032559 adenyl ribonucleotide binding; GO:0035639 purine ribonucleoside triphosphate binding; GO:0036094 small molecule binding; GO:0043167 ion…	K08232	E1.6.5.4; monodehydroascorbate reductase (NADH) [EC:1.6.5.4]	map00053 Ascorbate and aldarate metabolism; map01100 Metabolic pathways	PF07992	Pyridine nucleotide-disulphide oxidoreductase	S	KOG1336	Monodehydroascorbate/ferredoxin reductase
Gene0262810.1	Carbonic anhydrase	261	K	1	SK(1)VISELGDSAFEDQCGR	-2.0696	chloroplast	GO:0002376 immune system process; GO:0006950 response to stress; GO:0006952 defense response; GO:0006955 immune response; GO:0008152 metabolic process; GO:0009266 response to temperature stimulus; GO:0009409 response to cold; GO:0009605 response to external stimulus; GO:0009607 response to biotic stimulus; GO:0009617 response to bacterium; GO:0009620 response to fungus; GO:0009628 response to abi…	GO:0005576 extracellular region; GO:0005622 intracellular; GO:0005623 cell; GO:0005737 cytoplasm; GO:0005886 plasma membrane; GO:0009507 chloroplast; GO:0009526 plastid envelope; GO:0009532 plastid stroma; GO:0009534 chloroplast thylakoid; GO:0009535 chloroplast thylakoid membrane; GO:0009536 plastid; GO:0009570 chloroplast stroma; GO:0009579 thylakoid; GO:0009941 chloroplast envelope; GO:0010319…	GO:0003824 catalytic activity; GO:0004089 carbonate dehydratase activity; GO:0016829 lyase activity; GO:0016835 carbon-oxygen lyase activity; GO:0016836 hydro-lyase activity;	K01673	cynT, can; carbonic anhydrase [EC:4.2.1.1]	map00910 Nitrogen metabolism; map01100 Metabolic pathways	PF00484	Carbonic anhydrase	P	KOG1578	Predicted carbonic anhydrase involved in protection against oxidative damage
Gene0266080.1	Chloroplast ATP sulfurylase 1	371	K	1	DLYDADHGK(1)K	1.3773	chloroplast	GO:0000103 sulfate assimilation; GO:0001887 selenium compound metabolic process; GO:0006790 sulfur compound metabolic process; GO:0006793 phosphorus metabolic process; GO:0006796 phosphate-containing compound metabolic process; GO:0008152 metabolic process; GO:0009719 response to endogenous stimulus; GO:0009725 response to hormone; GO:0009735 response to cytokinin; GO:0009987 cellular process; GO…	GO:0005622 intracellular; GO:0005623 cell; GO:0005737 cytoplasm; GO:0005886 plasma membrane; GO:0009507 chloroplast; GO:0009532 plastid stroma; GO:0009536 plastid; GO:0009570 chloroplast stroma; GO:0016020 membrane; GO:0043226 organelle; GO:0043227 membrane-bounded organelle; GO:0043229 intracellular organelle; GO:0043231 intracellular membrane-bounded organelle; GO:0071944 cell periphery;	GO:0003824 catalytic activity; GO:0004020 adenylylsulfate kinase activity; GO:0004779 sulfate adenylyltransferase activity; GO:0004781 sulfate adenylyltransferase (ATP) activity; GO:0016301 kinase activity; GO:0016740 transferase activity; GO:0016772 transferase activity, transferring phosphorus-containing groups; GO:0016773 phosphotransferase activity, alcohol group as acceptor; GO:0016779 nucle…	K13811	PAPSS; 3'-phosphoadenosine 5'-phosphosulfate synthase [EC:2.7.7.4 2.7.1.25]	map00230 Purine metabolism; map00261 Monobactam biosynthesis; map00450 Selenocompound metabolism; map00920 Sulfur metabolism; map01100 Metabolic pathways	PF14306; PF01747	PUA-like domain; ATP-sulfurylase	P	KOG0636	ATP sulfurylase (sulfate adenylyltransferase)
Gene0273040.1	Peptidyl-prolyl cis-trans isomerase	91	K	1	FK(1)DENFVK	8.9433	cytoplasm	GO:0000413 protein peptidyl-prolyl isomerization; GO:0006464 cellular protein modification process; GO:0006807 nitrogen compound metabolic process; GO:0007154 cell communication; GO:0007165 signal transduction; GO:0008152 metabolic process; GO:0009987 cellular process; GO:0018193 peptidyl-amino acid modification; GO:0018208 peptidyl-proline modification; GO:0019538 protein metabolic process; GO:0…	GO:0005622 intracellular; GO:0005623 cell; GO:0005737 cytoplasm; GO:0005794 Golgi apparatus; GO:0005829 cytosol; GO:0005886 plasma membrane; GO:0005911 cell-cell junction; GO:0009506 plasmodesma; GO:0009507 chloroplast; GO:0009536 plastid; GO:0012505 endomembrane system; GO:0016020 membrane; GO:0030054 cell junction; GO:0043226 organelle; GO:0043227 membrane-bounded organelle; GO:0043229 intracel…	GO:0003755 peptidyl-prolyl cis-trans isomerase activity; GO:0003824 catalytic activity; GO:0005488 binding; GO:0008144 drug binding; GO:0016018 cyclosporin A binding; GO:0016853 isomerase activity; GO:0016859 cis-trans isomerase activity; GO:0033218 amide binding; GO:0042277 peptide binding; GO:0140096 catalytic activity, acting on a protein;	K01802	E5.2.1.8; peptidylprolyl isomerase [EC:5.2.1.8]		PF00160	Cyclophilin type peptidyl-prolyl cis-trans isomerase/CLD	O	KOG0865	Cyclophilin type peptidyl-prolyl cis-trans isomerase
Gene0273040.1	Peptidyl-prolyl cis-trans isomerase	97	K	1	FKDENFVK(1)K	4.133	cytoplasm	GO:0000413 protein peptidyl-prolyl isomerization; GO:0006464 cellular protein modification process; GO:0006807 nitrogen compound metabolic process; GO:0007154 cell communication; GO:0007165 signal transduction; GO:0008152 metabolic process; GO:0009987 cellular process; GO:0018193 peptidyl-amino acid modification; GO:0018208 peptidyl-proline modification; GO:0019538 protein metabolic process; GO:0…	GO:0005622 intracellular; GO:0005623 cell; GO:0005737 cytoplasm; GO:0005794 Golgi apparatus; GO:0005829 cytosol; GO:0005886 plasma membrane; GO:0005911 cell-cell junction; GO:0009506 plasmodesma; GO:0009507 chloroplast; GO:0009536 plastid; GO:0012505 endomembrane system; GO:0016020 membrane; GO:0030054 cell junction; GO:0043226 organelle; GO:0043227 membrane-bounded organelle; GO:0043229 intracel…	GO:0003755 peptidyl-prolyl cis-trans isomerase activity; GO:0003824 catalytic activity; GO:0005488 binding; GO:0008144 drug binding; GO:0016018 cyclosporin A binding; GO:0016853 isomerase activity; GO:0016859 cis-trans isomerase activity; GO:0033218 amide binding; GO:0042277 peptide binding; GO:0140096 catalytic activity, acting on a protein;	K01802	E5.2.1.8; peptidylprolyl isomerase [EC:5.2.1.8]		PF00160	Cyclophilin type peptidyl-prolyl cis-trans isomerase/CLD	O	KOG0865	Cyclophilin type peptidyl-prolyl cis-trans isomerase
Gene0273040.1	Peptidyl-prolyl cis-trans isomerase	44	K	1	ALCTGEK(1)GIGK	-1.4509	cytoplasm	GO:0000413 protein peptidyl-prolyl isomerization; GO:0006464 cellular protein modification process; GO:0006807 nitrogen compound metabolic process; GO:0007154 cell communication; GO:0007165 signal transduction; GO:0008152 metabolic process; GO:0009987 cellular process; GO:0018193 peptidyl-amino acid modification; GO:0018208 peptidyl-proline modification; GO:0019538 protein metabolic process; GO:0…	GO:0005622 intracellular; GO:0005623 cell; GO:0005737 cytoplasm; GO:0005794 Golgi apparatus; GO:0005829 cytosol; GO:0005886 plasma membrane; GO:0005911 cell-cell junction; GO:0009506 plasmodesma; GO:0009507 chloroplast; GO:0009536 plastid; GO:0012505 endomembrane system; GO:0016020 membrane; GO:0030054 cell junction; GO:0043226 organelle; GO:0043227 membrane-bounded organelle; GO:0043229 intracel…	GO:0003755 peptidyl-prolyl cis-trans isomerase activity; GO:0003824 catalytic activity; GO:0005488 binding; GO:0008144 drug binding; GO:0016018 cyclosporin A binding; GO:0016853 isomerase activity; GO:0016859 cis-trans isomerase activity; GO:0033218 amide binding; GO:0042277 peptide binding; GO:0140096 catalytic activity, acting on a protein;	K01802	E5.2.1.8; peptidylprolyl isomerase [EC:5.2.1.8]		PF00160	Cyclophilin type peptidyl-prolyl cis-trans isomerase/CLD	O	KOG0865	Cyclophilin type peptidyl-prolyl cis-trans isomerase
Gene0273040.1	Peptidyl-prolyl cis-trans isomerase	151	K	1	DIEK(1)VGSDSGR	-1.2868	cytoplasm	GO:0000413 protein peptidyl-prolyl isomerization; GO:0006464 cellular protein modification process; GO:0006807 nitrogen compound metabolic process; GO:0007154 cell communication; GO:0007165 signal transduction; GO:0008152 metabolic process; GO:0009987 cellular process; GO:0018193 peptidyl-amino acid modification; GO:0018208 peptidyl-proline modification; GO:0019538 protein metabolic process; GO:0…	GO:0005622 intracellular; GO:0005623 cell; GO:0005737 cytoplasm; GO:0005794 Golgi apparatus; GO:0005829 cytosol; GO:0005886 plasma membrane; GO:0005911 cell-cell junction; GO:0009506 plasmodesma; GO:0009507 chloroplast; GO:0009536 plastid; GO:0012505 endomembrane system; GO:0016020 membrane; GO:0030054 cell junction; GO:0043226 organelle; GO:0043227 membrane-bounded organelle; GO:0043229 intracel…	GO:0003755 peptidyl-prolyl cis-trans isomerase activity; GO:0003824 catalytic activity; GO:0005488 binding; GO:0008144 drug binding; GO:0016018 cyclosporin A binding; GO:0016853 isomerase activity; GO:0016859 cis-trans isomerase activity; GO:0033218 amide binding; GO:0042277 peptide binding; GO:0140096 catalytic activity, acting on a protein;	K01802	E5.2.1.8; peptidylprolyl isomerase [EC:5.2.1.8]		PF00160	Cyclophilin type peptidyl-prolyl cis-trans isomerase/CLD	O	KOG0865	Cyclophilin type peptidyl-prolyl cis-trans isomerase
Gene0274130.1	Cytochrome c domain-containing protein	292	K	1	LK(1)WSVLK	-0.40105	chloroplast	GO:0006091 generation of precursor metabolites and energy; GO:0006119 oxidative phosphorylation; GO:0006122 mitochondrial electron transport, ubiquinol to cytochrome c; GO:0006139 nucleobase-containing compound metabolic process; GO:0006163 purine nucleotide metabolic process; GO:0006164 purine nucleotide biosynthetic process; GO:0006725 cellular aromatic compound metabolic process; GO:0006753 nu…	GO:0005622 intracellular; GO:0005623 cell; GO:0005737 cytoplasm; GO:0005739 mitochondrion; GO:0005740 mitochondrial envelope; GO:0005743 mitochondrial inner membrane; GO:0005746 mitochondrial respirasome; GO:0005750 mitochondrial respiratory chain complex III; GO:0005773 vacuole; GO:0005774 vacuolar membrane; GO:0005886 plasma membrane; GO:0016020 membrane; GO:0019866 organelle inner membrane; GO…	GO:0003824 catalytic activity; GO:0009055 electron transfer activity; GO:0016491 oxidoreductase activity; GO:0045153 electron transporter, transferring electrons within CoQH2-cytochrome c reductase complex activity; GO:0045155 electron transporter, transferring electrons from CoQH2-cytochrome c reductase complex and cytochrome c oxidase complex activity;	K00413	CYC1, CYT1, petC; ubiquinol-cytochrome c reductase cytochrome c1 subunit	map00190 Oxidative phosphorylation; map01100 Metabolic pathways			C	KOG3052	Cytochrome c1
Gene0275610.1	Carbonic anhydrase	66	K	1	EK(1)YDTNPALYGELAK	-0.8822	cytoplasm	GO:0006950 response to stress; GO:0006952 defense response; GO:0009605 response to external stimulus; GO:0009607 response to biotic stimulus; GO:0009617 response to bacterium; GO:0042742 defense response to bacterium; GO:0043207 response to external biotic stimulus; GO:0050896 response to stimulus; GO:0051704 multi-organism process; GO:0051707 response to other organism; GO:0098542 defense respon…	GO:0005576 extracellular region; GO:0005622 intracellular; GO:0005623 cell; GO:0005737 cytoplasm; GO:0005829 cytosol; GO:0009507 chloroplast; GO:0009526 plastid envelope; GO:0009532 plastid stroma; GO:0009534 chloroplast thylakoid; GO:0009535 chloroplast thylakoid membrane; GO:0009536 plastid; GO:0009570 chloroplast stroma; GO:0009579 thylakoid; GO:0009941 chloroplast envelope; GO:0016020 membran…		K01673	cynT, can; carbonic anhydrase [EC:4.2.1.1]	map00910 Nitrogen metabolism; map01100 Metabolic pathways	PF00484	Carbonic anhydrase	P	KOG1578	Predicted carbonic anhydrase involved in protection against oxidative damage
Gene0275610.1	Carbonic anhydrase	84	K	1	GQSPK(1)YMVFACSDSR	6.4927	cytoplasm	GO:0006950 response to stress; GO:0006952 defense response; GO:0009605 response to external stimulus; GO:0009607 response to biotic stimulus; GO:0009617 response to bacterium; GO:0042742 defense response to bacterium; GO:0043207 response to external biotic stimulus; GO:0050896 response to stimulus; GO:0051704 multi-organism process; GO:0051707 response to other organism; GO:0098542 defense respon…	GO:0005576 extracellular region; GO:0005622 intracellular; GO:0005623 cell; GO:0005737 cytoplasm; GO:0005829 cytosol; GO:0009507 chloroplast; GO:0009526 plastid envelope; GO:0009532 plastid stroma; GO:0009534 chloroplast thylakoid; GO:0009535 chloroplast thylakoid membrane; GO:0009536 plastid; GO:0009570 chloroplast stroma; GO:0009579 thylakoid; GO:0009941 chloroplast envelope; GO:0016020 membran…		K01673	cynT, can; carbonic anhydrase [EC:4.2.1.1]	map00910 Nitrogen metabolism; map01100 Metabolic pathways	PF00484	Carbonic anhydrase	P	KOG1578	Predicted carbonic anhydrase involved in protection against oxidative damage
Gene0275610.1	Carbonic anhydrase	14	K	1	GSQSYEDALEALK(1)K	1.7022	cytoplasm	GO:0006950 response to stress; GO:0006952 defense response; GO:0009605 response to external stimulus; GO:0009607 response to biotic stimulus; GO:0009617 response to bacterium; GO:0042742 defense response to bacterium; GO:0043207 response to external biotic stimulus; GO:0050896 response to stimulus; GO:0051704 multi-organism process; GO:0051707 response to other organism; GO:0098542 defense respon…	GO:0005576 extracellular region; GO:0005622 intracellular; GO:0005623 cell; GO:0005737 cytoplasm; GO:0005829 cytosol; GO:0009507 chloroplast; GO:0009526 plastid envelope; GO:0009532 plastid stroma; GO:0009534 chloroplast thylakoid; GO:0009535 chloroplast thylakoid membrane; GO:0009536 plastid; GO:0009570 chloroplast stroma; GO:0009579 thylakoid; GO:0009941 chloroplast envelope; GO:0016020 membran…		K01673	cynT, can; carbonic anhydrase [EC:4.2.1.1]	map00910 Nitrogen metabolism; map01100 Metabolic pathways	PF00484	Carbonic anhydrase	P	KOG1578	Predicted carbonic anhydrase involved in protection against oxidative damage
Gene0276920.1	Iso_dh domain-containing protein	97	K	1	GGLK(1)TPVGGGVSSLNVQLR	-0.97501	chloroplast	GO:0006082 organic acid metabolic process; GO:0006091 generation of precursor metabolites and energy; GO:0006099 tricarboxylic acid cycle; GO:0006101 citrate metabolic process; GO:0006102 isocitrate metabolic process; GO:0008152 metabolic process; GO:0009060 aerobic respiration; GO:0009987 cellular process; GO:0015980 energy derivation by oxidation of organic compounds; GO:0016999 antibiotic meta…	GO:0005622 intracellular; GO:0005623 cell; GO:0005737 cytoplasm; GO:0005739 mitochondrion; GO:0043226 organelle; GO:0043227 membrane-bounded organelle; GO:0043229 intracellular organelle; GO:0043231 intracellular membrane-bounded organelle;	GO:0005488 binding; GO:0008270 zinc ion binding; GO:0043167 ion binding; GO:0043169 cation binding; GO:0046872 metal ion binding; GO:0046914 transition metal ion binding;	K00030	IDH3; isocitrate dehydrogenase (NAD+) [EC:1.1.1.41]	map00020 Citrate cycle (TCA cycle); map01100 Metabolic pathways; map01110 Biosynthesis of secondary metabolites; map01200 Carbon metabolism; map01210 2-Oxocarboxylic acid metabolism; map01230 Biosynthesis of amino acids	PF00180	Isocitrate/isopropylmalate dehydrogenase	E	KOG0784	Isocitrate dehydrogenase, gamma subunit
Gene0277440.1	KH type-2 domain-containing protein	62	K	1	TQNVLGEK(1)GR	2.7975	cytoplasm	GO:0002181 cytoplasmic translation; GO:0006139 nucleobase-containing compound metabolic process; GO:0006259 DNA metabolic process; GO:0006281 DNA repair; GO:0006412 translation; GO:0006518 peptide metabolic process; GO:0006725 cellular aromatic compound metabolic process; GO:0006807 nitrogen compound metabolic process; GO:0006950 response to stress; GO:0006970 response to osmotic stress; GO:00069…	GO:0005622 intracellular; GO:0005623 cell; GO:0005634 nucleus; GO:0005730 nucleolus; GO:0005737 cytoplasm; GO:0005829 cytosol; GO:0005840 ribosome; GO:0005844 polysome; GO:0005911 cell-cell junction; GO:0009506 plasmodesma; GO:0015935 small ribosomal subunit; GO:0016020 membrane; GO:0022626 cytosolic ribosome; GO:0022627 cytosolic small ribosomal subunit; GO:0030054 cell junction; GO:0031974 memb…	GO:0000702 oxidized base lesion DNA N-glycosylase activity; GO:0003676 nucleic acid binding; GO:0003677 DNA binding; GO:0003684 damaged DNA binding; GO:0003723 RNA binding; GO:0003729 mRNA binding; GO:0003735 structural constituent of ribosome; GO:0003824 catalytic activity; GO:0005198 structural molecule activity; GO:0005488 binding; GO:0008534 oxidized purine nucleobase lesion DNA N-glycosylase…	K02985	RP-S3e, RPS3; small subunit ribosomal protein S3e	map03010 Ribosome	PF07650; PF00189	KH domain; Ribosomal protein S3, C-terminal domain	J	KOG3181	40S ribosomal protein S3
Gene0277440.1	KH type-2 domain-containing protein	108	K	1	YK(1)LLGGLAVR	-0.56657	cytoplasm	GO:0002181 cytoplasmic translation; GO:0006139 nucleobase-containing compound metabolic process; GO:0006259 DNA metabolic process; GO:0006281 DNA repair; GO:0006412 translation; GO:0006518 peptide metabolic process; GO:0006725 cellular aromatic compound metabolic process; GO:0006807 nitrogen compound metabolic process; GO:0006950 response to stress; GO:0006970 response to osmotic stress; GO:00069…	GO:0005622 intracellular; GO:0005623 cell; GO:0005634 nucleus; GO:0005730 nucleolus; GO:0005737 cytoplasm; GO:0005829 cytosol; GO:0005840 ribosome; GO:0005844 polysome; GO:0005911 cell-cell junction; GO:0009506 plasmodesma; GO:0015935 small ribosomal subunit; GO:0016020 membrane; GO:0022626 cytosolic ribosome; GO:0022627 cytosolic small ribosomal subunit; GO:0030054 cell junction; GO:0031974 memb…	GO:0000702 oxidized base lesion DNA N-glycosylase activity; GO:0003676 nucleic acid binding; GO:0003677 DNA binding; GO:0003684 damaged DNA binding; GO:0003723 RNA binding; GO:0003729 mRNA binding; GO:0003735 structural constituent of ribosome; GO:0003824 catalytic activity; GO:0005198 structural molecule activity; GO:0005488 binding; GO:0008534 oxidized purine nucleobase lesion DNA N-glycosylase…	K02985	RP-S3e, RPS3; small subunit ribosomal protein S3e	map03010 Ribosome	PF07650; PF00189	KH domain; Ribosomal protein S3, C-terminal domain	J	KOG3181	40S ribosomal protein S3
Gene0279090.1	Carbonic anhydrase	140	K	1	EK(1)YETNPALYGELAK	-0.79711	chloroplast	GO:0002376 immune system process; GO:0006950 response to stress; GO:0006952 defense response; GO:0006955 immune response; GO:0008152 metabolic process; GO:0009266 response to temperature stimulus; GO:0009409 response to cold; GO:0009605 response to external stimulus; GO:0009607 response to biotic stimulus; GO:0009617 response to bacterium; GO:0009620 response to fungus; GO:0009628 response to abi…	GO:0005576 extracellular region; GO:0005622 intracellular; GO:0005623 cell; GO:0005737 cytoplasm; GO:0005886 plasma membrane; GO:0009507 chloroplast; GO:0009526 plastid envelope; GO:0009532 plastid stroma; GO:0009534 chloroplast thylakoid; GO:0009535 chloroplast thylakoid membrane; GO:0009536 plastid; GO:0009570 chloroplast stroma; GO:0009579 thylakoid; GO:0009941 chloroplast envelope; GO:0010319…	GO:0003824 catalytic activity; GO:0004089 carbonate dehydratase activity; GO:0016829 lyase activity; GO:0016835 carbon-oxygen lyase activity; GO:0016836 hydro-lyase activity;	K01673	cynT, can; carbonic anhydrase [EC:4.2.1.1]	map00910 Nitrogen metabolism; map01100 Metabolic pathways	PF00484	Carbonic anhydrase	P	KOG1578	Predicted carbonic anhydrase involved in protection against oxidative damage
Gene0279090.1	Carbonic anhydrase	153	K	1	EKYETNPALYGELAK(1)GQSPK	0.2943	chloroplast	GO:0002376 immune system process; GO:0006950 response to stress; GO:0006952 defense response; GO:0006955 immune response; GO:0008152 metabolic process; GO:0009266 response to temperature stimulus; GO:0009409 response to cold; GO:0009605 response to external stimulus; GO:0009607 response to biotic stimulus; GO:0009617 response to bacterium; GO:0009620 response to fungus; GO:0009628 response to abi…	GO:0005576 extracellular region; GO:0005622 intracellular; GO:0005623 cell; GO:0005737 cytoplasm; GO:0005886 plasma membrane; GO:0009507 chloroplast; GO:0009526 plastid envelope; GO:0009532 plastid stroma; GO:0009534 chloroplast thylakoid; GO:0009535 chloroplast thylakoid membrane; GO:0009536 plastid; GO:0009570 chloroplast stroma; GO:0009579 thylakoid; GO:0009941 chloroplast envelope; GO:0010319…	GO:0003824 catalytic activity; GO:0004089 carbonate dehydratase activity; GO:0016829 lyase activity; GO:0016835 carbon-oxygen lyase activity; GO:0016836 hydro-lyase activity;	K01673	cynT, can; carbonic anhydrase [EC:4.2.1.1]	map00910 Nitrogen metabolism; map01100 Metabolic pathways	PF00484	Carbonic anhydrase	P	KOG1578	Predicted carbonic anhydrase involved in protection against oxidative damage
Gene0279090.1	Carbonic anhydrase	158	K	1	GQSPK(1)YMVFACSDSR	6.4927	chloroplast	GO:0002376 immune system process; GO:0006950 response to stress; GO:0006952 defense response; GO:0006955 immune response; GO:0008152 metabolic process; GO:0009266 response to temperature stimulus; GO:0009409 response to cold; GO:0009605 response to external stimulus; GO:0009607 response to biotic stimulus; GO:0009617 response to bacterium; GO:0009620 response to fungus; GO:0009628 response to abi…	GO:0005576 extracellular region; GO:0005622 intracellular; GO:0005623 cell; GO:0005737 cytoplasm; GO:0005886 plasma membrane; GO:0009507 chloroplast; GO:0009526 plastid envelope; GO:0009532 plastid stroma; GO:0009534 chloroplast thylakoid; GO:0009535 chloroplast thylakoid membrane; GO:0009536 plastid; GO:0009570 chloroplast stroma; GO:0009579 thylakoid; GO:0009941 chloroplast envelope; GO:0010319…	GO:0003824 catalytic activity; GO:0004089 carbonate dehydratase activity; GO:0016829 lyase activity; GO:0016835 carbon-oxygen lyase activity; GO:0016836 hydro-lyase activity;	K01673	cynT, can; carbonic anhydrase [EC:4.2.1.1]	map00910 Nitrogen metabolism; map01100 Metabolic pathways	PF00484	Carbonic anhydrase	P	KOG1578	Predicted carbonic anhydrase involved in protection against oxidative damage
Gene0279090.1	Carbonic anhydrase	307	K	1	GTLALK(1)GGYYDFIK	1.1828	chloroplast	GO:0002376 immune system process; GO:0006950 response to stress; GO:0006952 defense response; GO:0006955 immune response; GO:0008152 metabolic process; GO:0009266 response to temperature stimulus; GO:0009409 response to cold; GO:0009605 response to external stimulus; GO:0009607 response to biotic stimulus; GO:0009617 response to bacterium; GO:0009620 response to fungus; GO:0009628 response to abi…	GO:0005576 extracellular region; GO:0005622 intracellular; GO:0005623 cell; GO:0005737 cytoplasm; GO:0005886 plasma membrane; GO:0009507 chloroplast; GO:0009526 plastid envelope; GO:0009532 plastid stroma; GO:0009534 chloroplast thylakoid; GO:0009535 chloroplast thylakoid membrane; GO:0009536 plastid; GO:0009570 chloroplast stroma; GO:0009579 thylakoid; GO:0009941 chloroplast envelope; GO:0010319…	GO:0003824 catalytic activity; GO:0004089 carbonate dehydratase activity; GO:0016829 lyase activity; GO:0016835 carbon-oxygen lyase activity; GO:0016836 hydro-lyase activity;	K01673	cynT, can; carbonic anhydrase [EC:4.2.1.1]	map00910 Nitrogen metabolism; map01100 Metabolic pathways	PF00484	Carbonic anhydrase	P	KOG1578	Predicted carbonic anhydrase involved in protection against oxidative damage
Gene0279090.1	Carbonic anhydrase	258	K	1	ICLPAK(1)SK	0.32127	chloroplast	GO:0002376 immune system process; GO:0006950 response to stress; GO:0006952 defense response; GO:0006955 immune response; GO:0008152 metabolic process; GO:0009266 response to temperature stimulus; GO:0009409 response to cold; GO:0009605 response to external stimulus; GO:0009607 response to biotic stimulus; GO:0009617 response to bacterium; GO:0009620 response to fungus; GO:0009628 response to abi…	GO:0005576 extracellular region; GO:0005622 intracellular; GO:0005623 cell; GO:0005737 cytoplasm; GO:0005886 plasma membrane; GO:0009507 chloroplast; GO:0009526 plastid envelope; GO:0009532 plastid stroma; GO:0009534 chloroplast thylakoid; GO:0009535 chloroplast thylakoid membrane; GO:0009536 plastid; GO:0009570 chloroplast stroma; GO:0009579 thylakoid; GO:0009941 chloroplast envelope; GO:0010319…	GO:0003824 catalytic activity; GO:0004089 carbonate dehydratase activity; GO:0016829 lyase activity; GO:0016835 carbon-oxygen lyase activity; GO:0016836 hydro-lyase activity;	K01673	cynT, can; carbonic anhydrase [EC:4.2.1.1]	map00910 Nitrogen metabolism; map01100 Metabolic pathways	PF00484	Carbonic anhydrase	P	KOG1578	Predicted carbonic anhydrase involved in protection against oxidative damage
Gene0279090.1	Carbonic anhydrase	121	K	1	K(1)AFDPVENIK	-0.50088	chloroplast	GO:0002376 immune system process; GO:0006950 response to stress; GO:0006952 defense response; GO:0006955 immune response; GO:0008152 metabolic process; GO:0009266 response to temperature stimulus; GO:0009409 response to cold; GO:0009605 response to external stimulus; GO:0009607 response to biotic stimulus; GO:0009617 response to bacterium; GO:0009620 response to fungus; GO:0009628 response to abi…	GO:0005576 extracellular region; GO:0005622 intracellular; GO:0005623 cell; GO:0005737 cytoplasm; GO:0005886 plasma membrane; GO:0009507 chloroplast; GO:0009526 plastid envelope; GO:0009532 plastid stroma; GO:0009534 chloroplast thylakoid; GO:0009535 chloroplast thylakoid membrane; GO:0009536 plastid; GO:0009570 chloroplast stroma; GO:0009579 thylakoid; GO:0009941 chloroplast envelope; GO:0010319…	GO:0003824 catalytic activity; GO:0004089 carbonate dehydratase activity; GO:0016829 lyase activity; GO:0016835 carbon-oxygen lyase activity; GO:0016836 hydro-lyase activity;	K01673	cynT, can; carbonic anhydrase [EC:4.2.1.1]	map00910 Nitrogen metabolism; map01100 Metabolic pathways	PF00484	Carbonic anhydrase	P	KOG1578	Predicted carbonic anhydrase involved in protection against oxidative damage
Gene0279090.1	Carbonic anhydrase	197	K	1	NIANMVPPFDK(1)VK	-0.54492	chloroplast	GO:0002376 immune system process; GO:0006950 response to stress; GO:0006952 defense response; GO:0006955 immune response; GO:0008152 metabolic process; GO:0009266 response to temperature stimulus; GO:0009409 response to cold; GO:0009605 response to external stimulus; GO:0009607 response to biotic stimulus; GO:0009617 response to bacterium; GO:0009620 response to fungus; GO:0009628 response to abi…	GO:0005576 extracellular region; GO:0005622 intracellular; GO:0005623 cell; GO:0005737 cytoplasm; GO:0005886 plasma membrane; GO:0009507 chloroplast; GO:0009526 plastid envelope; GO:0009532 plastid stroma; GO:0009534 chloroplast thylakoid; GO:0009535 chloroplast thylakoid membrane; GO:0009536 plastid; GO:0009570 chloroplast stroma; GO:0009579 thylakoid; GO:0009941 chloroplast envelope; GO:0010319…	GO:0003824 catalytic activity; GO:0004089 carbonate dehydratase activity; GO:0016829 lyase activity; GO:0016835 carbon-oxygen lyase activity; GO:0016836 hydro-lyase activity;	K01673	cynT, can; carbonic anhydrase [EC:4.2.1.1]	map00910 Nitrogen metabolism; map01100 Metabolic pathways	PF00484	Carbonic anhydrase	P	KOG1578	Predicted carbonic anhydrase involved in protection against oxidative damage
Gene0279090.1	Carbonic anhydrase	262	K	1	VK(1)SEVGDSAFEDQCSR	6.9514	chloroplast	GO:0002376 immune system process; GO:0006950 response to stress; GO:0006952 defense response; GO:0006955 immune response; GO:0008152 metabolic process; GO:0009266 response to temperature stimulus; GO:0009409 response to cold; GO:0009605 response to external stimulus; GO:0009607 response to biotic stimulus; GO:0009617 response to bacterium; GO:0009620 response to fungus; GO:0009628 response to abi…	GO:0005576 extracellular region; GO:0005622 intracellular; GO:0005623 cell; GO:0005737 cytoplasm; GO:0005886 plasma membrane; GO:0009507 chloroplast; GO:0009526 plastid envelope; GO:0009532 plastid stroma; GO:0009534 chloroplast thylakoid; GO:0009535 chloroplast thylakoid membrane; GO:0009536 plastid; GO:0009570 chloroplast stroma; GO:0009579 thylakoid; GO:0009941 chloroplast envelope; GO:0010319…	GO:0003824 catalytic activity; GO:0004089 carbonate dehydratase activity; GO:0016829 lyase activity; GO:0016835 carbon-oxygen lyase activity; GO:0016836 hydro-lyase activity;	K01673	cynT, can; carbonic anhydrase [EC:4.2.1.1]	map00910 Nitrogen metabolism; map01100 Metabolic pathways	PF00484	Carbonic anhydrase	P	KOG1578	Predicted carbonic anhydrase involved in protection against oxidative damage
Gene0280990.1	BnaC05g47390D protein	60	K	1	IFEPVLLLGK(1)HR	-0.59876	cytoplasm	GO:0000462 maturation of SSU-rRNA from tricistronic rRNA transcript (SSU-rRNA, 5.8S rRNA, LSU-rRNA); GO:0006139 nucleobase-containing compound metabolic process; GO:0006364 rRNA processing; GO:0006396 RNA processing; GO:0006412 translation; GO:0006518 peptide metabolic process; GO:0006725 cellular aromatic compound metabolic process; GO:0006807 nitrogen compound metabolic process; GO:0008152 meta…	GO:0005618 cell wall; GO:0005622 intracellular; GO:0005623 cell; GO:0005737 cytoplasm; GO:0005829 cytosol; GO:0005840 ribosome; GO:0005844 polysome; GO:0005911 cell-cell junction; GO:0009506 plasmodesma; GO:0009507 chloroplast; GO:0009536 plastid; GO:0015935 small ribosomal subunit; GO:0016020 membrane; GO:0022626 cytosolic ribosome; GO:0022627 cytosolic small ribosomal subunit; GO:0030054 cell j…	GO:0003676 nucleic acid binding; GO:0003723 RNA binding; GO:0003729 mRNA binding; GO:0003735 structural constituent of ribosome; GO:0005198 structural molecule activity; GO:0005488 binding; GO:0097159 organic cyclic compound binding; GO:1901363 heterocyclic compound binding;	K02960	RP-S16e, RPS16; small subunit ribosomal protein S16e	map03010 Ribosome			J	KOG1753	40S ribosomal protein S16
Gene0282600.1	FMN hydroxy acid dehydrogenase domain-containing protein	150	K	1	AGFK(1)AIALTVDTPR	0.69288	cytoplasm				K11517	HAO; (S)-2-hydroxy-acid oxidase [EC:1.1.3.15]	map00630 Glyoxylate and dicarboxylate metabolism; map01100 Metabolic pathways; map01110 Biosynthesis of secondary metabolites; map01200 Carbon metabolism; map04146 Peroxisome	PF01070	FMN-dependent dehydrogenase	C	KOG0538	Glycolate oxidase
Gene0282600.1	FMN hydroxy acid dehydrogenase domain-containing protein	132	K	1	FFQLYVYK(1)NR	-0.96769	cytoplasm				K11517	HAO; (S)-2-hydroxy-acid oxidase [EC:1.1.3.15]	map00630 Glyoxylate and dicarboxylate metabolism; map01100 Metabolic pathways; map01110 Biosynthesis of secondary metabolites; map01200 Carbon metabolism; map04146 Peroxisome	PF01070	FMN-dependent dehydrogenase	C	KOG0538	Glycolate oxidase
Gene0282600.1	FMN hydroxy acid dehydrogenase domain-containing protein	135	K	1	K(1)VVEQLVR	1.8007	cytoplasm				K11517	HAO; (S)-2-hydroxy-acid oxidase [EC:1.1.3.15]	map00630 Glyoxylate and dicarboxylate metabolism; map01100 Metabolic pathways; map01110 Biosynthesis of secondary metabolites; map01200 Carbon metabolism; map04146 Peroxisome	PF01070	FMN-dependent dehydrogenase	C	KOG0538	Glycolate oxidase
Gene0285620.1	BnaA06g16580D protein	224	K	1	AENIK(1)IFAGDVVPK	3.838	chloroplast		GO:0005622 intracellular; GO:0005623 cell; GO:0005737 cytoplasm; GO:0009507 chloroplast; GO:0009526 plastid envelope; GO:0009532 plastid stroma; GO:0009536 plastid; GO:0009570 chloroplast stroma; GO:0009941 chloroplast envelope; GO:0031967 organelle envelope; GO:0031975 envelope; GO:0043226 organelle; GO:0043227 membrane-bounded organelle; GO:0043229 intracellular organelle; GO:0043231 intracellu…							S	KOG2914	Predicted haloacid-halidohydrolase and related hydrolases
Gene0288790.1	AB hydrolase-1 domain-containing protein	576	K	1	VNETK(1)ATVK	1.3696	mitochondria				K02865	RP-L10Ae, RPL10A; large subunit ribosomal protein L10Ae	map03010 Ribosome	PF12697; PF00687	Alpha/beta hydrolase family; Ribosomal protein L1p/L10e family	J	KOG1570	60S ribosomal protein L10A
Gene0290110.1	BnaA08g30780D protein	111	K	1	SVGSVVAVDQDPK(1)TR	-0.22534	chloroplast				K02693	psaE; photosystem I subunit IV	map00195 Photosynthesis; map01100 Metabolic pathways	PF02427	Photosystem I reaction centre subunit IV / PsaE
Gene0290320.1	BnaA10g29750D protein	97	K	1	AIVSAK(1)VPDQK	0.35459	mitochondria	GO:0006091 generation of precursor metabolites and energy; GO:0006810 transport; GO:0006811 ion transport; GO:0006820 anion transport; GO:0006950 response to stress; GO:0006952 defense response; GO:0008152 metabolic process; GO:0009060 aerobic respiration; GO:0009266 response to temperature stimulus; GO:0009409 response to cold; GO:0009605 response to external stimulus; GO:0009607 response to bio…	GO:0005618 cell wall; GO:0005622 intracellular; GO:0005623 cell; GO:0005634 nucleus; GO:0005730 nucleolus; GO:0005737 cytoplasm; GO:0005739 mitochondrion; GO:0005740 mitochondrial envelope; GO:0005741 mitochondrial outer membrane; GO:0005773 vacuole; GO:0005774 vacuolar membrane; GO:0005886 plasma membrane; GO:0009507 chloroplast; GO:0009526 plastid envelope; GO:0009527 plastid outer membrane; GO…	GO:0005215 transporter activity; GO:0005216 ion channel activity; GO:0005244 voltage-gated ion channel activity; GO:0005253 anion channel activity; GO:0008308 voltage-gated anion channel activity; GO:0008509 anion transmembrane transporter activity; GO:0015075 ion transmembrane transporter activity; GO:0015103 inorganic anion transmembrane transporter activity; GO:0015267 channel activity; GO:001…	K15040	VDAC2; voltage-dependent anion channel protein 2				P	KOG3126	Porin/voltage-dependent anion-selective channel protein
Gene0295530.1	40S ribosomal protein S7	91	K	1	FSGK(1)DVVFVATR	6.5114	cytoplasm	GO:0002181 cytoplasmic translation; GO:0006139 nucleobase-containing compound metabolic process; GO:0006364 rRNA processing; GO:0006396 RNA processing; GO:0006412 translation; GO:0006518 peptide metabolic process; GO:0006725 cellular aromatic compound metabolic process; GO:0006807 nitrogen compound metabolic process; GO:0008152 metabolic process; GO:0009058 biosynthetic process; GO:0009059 macrom…	GO:0005622 intracellular; GO:0005623 cell; GO:0005737 cytoplasm; GO:0005829 cytosol; GO:0005840 ribosome; GO:0009507 chloroplast; GO:0009536 plastid; GO:0015935 small ribosomal subunit; GO:0016020 membrane; GO:0022626 cytosolic ribosome; GO:0022627 cytosolic small ribosomal subunit; GO:0030684 preribosome; GO:0030686 90S preribosome; GO:0032040 small-subunit processome; GO:0032991 protein-contain…	GO:0003676 nucleic acid binding; GO:0003723 RNA binding; GO:0003729 mRNA binding; GO:0003735 structural constituent of ribosome; GO:0005198 structural molecule activity; GO:0005488 binding; GO:0097159 organic cyclic compound binding; GO:1901363 heterocyclic compound binding;	K02993	RP-S7e, RPS7; small subunit ribosomal protein S7e	map03010 Ribosome			J	KOG3320	40S ribosomal protein S7
Gene0296800.1	Glutaredoxin domain-containing protein	116	K	1	NILEDPELK(1)NAVK	5.8673	mitochondria		GO:0005622 intracellular; GO:0005623 cell; GO:0005737 cytoplasm; GO:0005739 mitochondrion; GO:0043226 organelle; GO:0043227 membrane-bounded organelle; GO:0043229 intracellular organelle; GO:0043231 intracellular membrane-bounded organelle;	GO:0005488 binding; GO:0043167 ion binding; GO:0043169 cation binding; GO:0046872 metal ion binding;	K07390	grxD, GLRX5; monothiol glutaredoxin		PF00462	Glutaredoxin	O	KOG0911	Glutaredoxin-related protein
Gene0300820.1	Glycine cleavage system P protein	901	K	1	GFK(1)NTAGIEAEDVAK	-1.3034	mitochondria	GO:0001505 regulation of neurotransmitter levels; GO:0006082 organic acid metabolic process; GO:0006520 cellular amino acid metabolic process; GO:0006544 glycine metabolic process; GO:0006546 glycine catabolic process; GO:0006807 nitrogen compound metabolic process; GO:0008152 metabolic process; GO:0009056 catabolic process; GO:0009063 cellular amino acid catabolic process; GO:0009069 serine fami…	GO:0005576 extracellular region; GO:0005622 intracellular; GO:0005623 cell; GO:0005737 cytoplasm; GO:0005739 mitochondrion; GO:0009507 chloroplast; GO:0009526 plastid envelope; GO:0009532 plastid stroma; GO:0009534 chloroplast thylakoid; GO:0009536 plastid; GO:0009570 chloroplast stroma; GO:0009579 thylakoid; GO:0009941 chloroplast envelope; GO:0031967 organelle envelope; GO:0031975 envelope; GO:…		K00281	GLDC, gcvP; glycine dehydrogenase [EC:1.4.4.2]	map00260 Glycine, serine and threonine metabolism; map00630 Glyoxylate and dicarboxylate metabolism; map01100 Metabolic pathways; map01110 Biosynthesis of secondary metabolites; map01200 Carbon metabolism	PF02347	Glycine cleavage system P-protein	E	KOG2040	Glycine dehydrogenase (decarboxylating)
Gene0300820.1	Glycine cleavage system P protein	872	K	1	IAILNANYMAK(1)R	7.9323	mitochondria	GO:0001505 regulation of neurotransmitter levels; GO:0006082 organic acid metabolic process; GO:0006520 cellular amino acid metabolic process; GO:0006544 glycine metabolic process; GO:0006546 glycine catabolic process; GO:0006807 nitrogen compound metabolic process; GO:0008152 metabolic process; GO:0009056 catabolic process; GO:0009063 cellular amino acid catabolic process; GO:0009069 serine fami…	GO:0005576 extracellular region; GO:0005622 intracellular; GO:0005623 cell; GO:0005737 cytoplasm; GO:0005739 mitochondrion; GO:0009507 chloroplast; GO:0009526 plastid envelope; GO:0009532 plastid stroma; GO:0009534 chloroplast thylakoid; GO:0009536 plastid; GO:0009570 chloroplast stroma; GO:0009579 thylakoid; GO:0009941 chloroplast envelope; GO:0031967 organelle envelope; GO:0031975 envelope; GO:…		K00281	GLDC, gcvP; glycine dehydrogenase [EC:1.4.4.2]	map00260 Glycine, serine and threonine metabolism; map00630 Glyoxylate and dicarboxylate metabolism; map01100 Metabolic pathways; map01110 Biosynthesis of secondary metabolites; map01200 Carbon metabolism	PF02347	Glycine cleavage system P-protein	E	KOG2040	Glycine dehydrogenase (decarboxylating)
Gene0300820.1	Glycine cleavage system P protein	385	K	1	IIGVSVDSTGK(1)PALR	-0.72999	mitochondria	GO:0001505 regulation of neurotransmitter levels; GO:0006082 organic acid metabolic process; GO:0006520 cellular amino acid metabolic process; GO:0006544 glycine metabolic process; GO:0006546 glycine catabolic process; GO:0006807 nitrogen compound metabolic process; GO:0008152 metabolic process; GO:0009056 catabolic process; GO:0009063 cellular amino acid catabolic process; GO:0009069 serine fami…	GO:0005576 extracellular region; GO:0005622 intracellular; GO:0005623 cell; GO:0005737 cytoplasm; GO:0005739 mitochondrion; GO:0009507 chloroplast; GO:0009526 plastid envelope; GO:0009532 plastid stroma; GO:0009534 chloroplast thylakoid; GO:0009536 plastid; GO:0009570 chloroplast stroma; GO:0009579 thylakoid; GO:0009941 chloroplast envelope; GO:0031967 organelle envelope; GO:0031975 envelope; GO:…		K00281	GLDC, gcvP; glycine dehydrogenase [EC:1.4.4.2]	map00260 Glycine, serine and threonine metabolism; map00630 Glyoxylate and dicarboxylate metabolism; map01100 Metabolic pathways; map01110 Biosynthesis of secondary metabolites; map01200 Carbon metabolism	PF02347	Glycine cleavage system P-protein	E	KOG2040	Glycine dehydrogenase (decarboxylating)
Gene0300820.1	Glycine cleavage system P protein	876	K	1	RLEK(1)HFPVLFR	0.58133	mitochondria	GO:0001505 regulation of neurotransmitter levels; GO:0006082 organic acid metabolic process; GO:0006520 cellular amino acid metabolic process; GO:0006544 glycine metabolic process; GO:0006546 glycine catabolic process; GO:0006807 nitrogen compound metabolic process; GO:0008152 metabolic process; GO:0009056 catabolic process; GO:0009063 cellular amino acid catabolic process; GO:0009069 serine fami…	GO:0005576 extracellular region; GO:0005622 intracellular; GO:0005623 cell; GO:0005737 cytoplasm; GO:0005739 mitochondrion; GO:0009507 chloroplast; GO:0009526 plastid envelope; GO:0009532 plastid stroma; GO:0009534 chloroplast thylakoid; GO:0009536 plastid; GO:0009570 chloroplast stroma; GO:0009579 thylakoid; GO:0009941 chloroplast envelope; GO:0031967 organelle envelope; GO:0031975 envelope; GO:…		K00281	GLDC, gcvP; glycine dehydrogenase [EC:1.4.4.2]	map00260 Glycine, serine and threonine metabolism; map00630 Glyoxylate and dicarboxylate metabolism; map01100 Metabolic pathways; map01110 Biosynthesis of secondary metabolites; map01200 Carbon metabolism	PF02347	Glycine cleavage system P-protein	E	KOG2040	Glycine dehydrogenase (decarboxylating)
Gene0301160.1	Citrate synthase	198	K	1	AYENGIHK(1)SK	0.11488	mitochondria	GO:0006082 organic acid metabolic process; GO:0006091 generation of precursor metabolites and energy; GO:0006099 tricarboxylic acid cycle; GO:0006101 citrate metabolic process; GO:0008152 metabolic process; GO:0009060 aerobic respiration; GO:0009987 cellular process; GO:0010035 response to inorganic substance; GO:0010038 response to metal ion; GO:0015980 energy derivation by oxidation of organic …	GO:0005618 cell wall; GO:0005622 intracellular; GO:0005623 cell; GO:0005737 cytoplasm; GO:0005739 mitochondrion; GO:0005759 mitochondrial matrix; GO:0009507 chloroplast; GO:0009536 plastid; GO:0030312 external encapsulating structure; GO:0031974 membrane-enclosed lumen; GO:0043226 organelle; GO:0043227 membrane-bounded organelle; GO:0043229 intracellular organelle; GO:0043231 intracellular membra…	GO:0000166 nucleotide binding; GO:0003824 catalytic activity; GO:0004108 citrate (Si)-synthase activity; GO:0005488 binding; GO:0005524 ATP binding; GO:0008144 drug binding; GO:0008270 zinc ion binding; GO:0016740 transferase activity; GO:0016746 transferase activity, transferring acyl groups; GO:0017076 purine nucleotide binding; GO:0030554 adenyl nucleotide binding; GO:0032553 ribonucleotide bi…	K01647	CS, gltA; citrate synthase [EC:2.3.3.1]	map00020 Citrate cycle (TCA cycle); map00630 Glyoxylate and dicarboxylate metabolism; map01100 Metabolic pathways; map01110 Biosynthesis of secondary metabolites; map01200 Carbon metabolism; map01210 2-Oxocarboxylic acid metabolism; map01230 Biosynthesis of amino acids	PF00285	Citrate synthase	C	KOG2617	Citrate synthase
Gene0301160.1	Citrate synthase	64	K	1	SEHGK(1)VQLGNITVDMVIGGMR	-0.11327	mitochondria	GO:0006082 organic acid metabolic process; GO:0006091 generation of precursor metabolites and energy; GO:0006099 tricarboxylic acid cycle; GO:0006101 citrate metabolic process; GO:0008152 metabolic process; GO:0009060 aerobic respiration; GO:0009987 cellular process; GO:0010035 response to inorganic substance; GO:0010038 response to metal ion; GO:0015980 energy derivation by oxidation of organic …	GO:0005618 cell wall; GO:0005622 intracellular; GO:0005623 cell; GO:0005737 cytoplasm; GO:0005739 mitochondrion; GO:0005759 mitochondrial matrix; GO:0009507 chloroplast; GO:0009536 plastid; GO:0030312 external encapsulating structure; GO:0031974 membrane-enclosed lumen; GO:0043226 organelle; GO:0043227 membrane-bounded organelle; GO:0043229 intracellular organelle; GO:0043231 intracellular membra…	GO:0000166 nucleotide binding; GO:0003824 catalytic activity; GO:0004108 citrate (Si)-synthase activity; GO:0005488 binding; GO:0005524 ATP binding; GO:0008144 drug binding; GO:0008270 zinc ion binding; GO:0016740 transferase activity; GO:0016746 transferase activity, transferring acyl groups; GO:0017076 purine nucleotide binding; GO:0030554 adenyl nucleotide binding; GO:0032553 ribonucleotide bi…	K01647	CS, gltA; citrate synthase [EC:2.3.3.1]	map00020 Citrate cycle (TCA cycle); map00630 Glyoxylate and dicarboxylate metabolism; map01100 Metabolic pathways; map01110 Biosynthesis of secondary metabolites; map01200 Carbon metabolism; map01210 2-Oxocarboxylic acid metabolism; map01230 Biosynthesis of amino acids	PF00285	Citrate synthase	C	KOG2617	Citrate synthase
Gene0301160.1	Citrate synthase	331	K	1	SVVEECGENISK(1)DQLK	-2.1977	mitochondria	GO:0006082 organic acid metabolic process; GO:0006091 generation of precursor metabolites and energy; GO:0006099 tricarboxylic acid cycle; GO:0006101 citrate metabolic process; GO:0008152 metabolic process; GO:0009060 aerobic respiration; GO:0009987 cellular process; GO:0010035 response to inorganic substance; GO:0010038 response to metal ion; GO:0015980 energy derivation by oxidation of organic …	GO:0005618 cell wall; GO:0005622 intracellular; GO:0005623 cell; GO:0005737 cytoplasm; GO:0005739 mitochondrion; GO:0005759 mitochondrial matrix; GO:0009507 chloroplast; GO:0009536 plastid; GO:0030312 external encapsulating structure; GO:0031974 membrane-enclosed lumen; GO:0043226 organelle; GO:0043227 membrane-bounded organelle; GO:0043229 intracellular organelle; GO:0043231 intracellular membra…	GO:0000166 nucleotide binding; GO:0003824 catalytic activity; GO:0004108 citrate (Si)-synthase activity; GO:0005488 binding; GO:0005524 ATP binding; GO:0008144 drug binding; GO:0008270 zinc ion binding; GO:0016740 transferase activity; GO:0016746 transferase activity, transferring acyl groups; GO:0017076 purine nucleotide binding; GO:0030554 adenyl nucleotide binding; GO:0032553 ribonucleotide bi…	K01647	CS, gltA; citrate synthase [EC:2.3.3.1]	map00020 Citrate cycle (TCA cycle); map00630 Glyoxylate and dicarboxylate metabolism; map01100 Metabolic pathways; map01110 Biosynthesis of secondary metabolites; map01200 Carbon metabolism; map01210 2-Oxocarboxylic acid metabolism; map01230 Biosynthesis of amino acids	PF00285	Citrate synthase	C	KOG2617	Citrate synthase
Gene0301160.1	Citrate synthase	346	K	1	TLNSGK(1)VVPGYGHGVLR	7.9899	mitochondria	GO:0006082 organic acid metabolic process; GO:0006091 generation of precursor metabolites and energy; GO:0006099 tricarboxylic acid cycle; GO:0006101 citrate metabolic process; GO:0008152 metabolic process; GO:0009060 aerobic respiration; GO:0009987 cellular process; GO:0010035 response to inorganic substance; GO:0010038 response to metal ion; GO:0015980 energy derivation by oxidation of organic …	GO:0005618 cell wall; GO:0005622 intracellular; GO:0005623 cell; GO:0005737 cytoplasm; GO:0005739 mitochondrion; GO:0005759 mitochondrial matrix; GO:0009507 chloroplast; GO:0009536 plastid; GO:0030312 external encapsulating structure; GO:0031974 membrane-enclosed lumen; GO:0043226 organelle; GO:0043227 membrane-bounded organelle; GO:0043229 intracellular organelle; GO:0043231 intracellular membra…	GO:0000166 nucleotide binding; GO:0003824 catalytic activity; GO:0004108 citrate (Si)-synthase activity; GO:0005488 binding; GO:0005524 ATP binding; GO:0008144 drug binding; GO:0008270 zinc ion binding; GO:0016740 transferase activity; GO:0016746 transferase activity, transferring acyl groups; GO:0017076 purine nucleotide binding; GO:0030554 adenyl nucleotide binding; GO:0032553 ribonucleotide bi…	K01647	CS, gltA; citrate synthase [EC:2.3.3.1]	map00020 Citrate cycle (TCA cycle); map00630 Glyoxylate and dicarboxylate metabolism; map01100 Metabolic pathways; map01110 Biosynthesis of secondary metabolites; map01200 Carbon metabolism; map01210 2-Oxocarboxylic acid metabolism; map01230 Biosynthesis of amino acids	PF00285	Citrate synthase	C	KOG2617	Citrate synthase
Gene0301160.1	Citrate synthase	401	K	1	VK(1)NPWPNVDAHSGVLLNHYGLTEAR	0.48364	mitochondria	GO:0006082 organic acid metabolic process; GO:0006091 generation of precursor metabolites and energy; GO:0006099 tricarboxylic acid cycle; GO:0006101 citrate metabolic process; GO:0008152 metabolic process; GO:0009060 aerobic respiration; GO:0009987 cellular process; GO:0010035 response to inorganic substance; GO:0010038 response to metal ion; GO:0015980 energy derivation by oxidation of organic …	GO:0005618 cell wall; GO:0005622 intracellular; GO:0005623 cell; GO:0005737 cytoplasm; GO:0005739 mitochondrion; GO:0005759 mitochondrial matrix; GO:0009507 chloroplast; GO:0009536 plastid; GO:0030312 external encapsulating structure; GO:0031974 membrane-enclosed lumen; GO:0043226 organelle; GO:0043227 membrane-bounded organelle; GO:0043229 intracellular organelle; GO:0043231 intracellular membra…	GO:0000166 nucleotide binding; GO:0003824 catalytic activity; GO:0004108 citrate (Si)-synthase activity; GO:0005488 binding; GO:0005524 ATP binding; GO:0008144 drug binding; GO:0008270 zinc ion binding; GO:0016740 transferase activity; GO:0016746 transferase activity, transferring acyl groups; GO:0017076 purine nucleotide binding; GO:0030554 adenyl nucleotide binding; GO:0032553 ribonucleotide bi…	K01647	CS, gltA; citrate synthase [EC:2.3.3.1]	map00020 Citrate cycle (TCA cycle); map00630 Glyoxylate and dicarboxylate metabolism; map01100 Metabolic pathways; map01110 Biosynthesis of secondary metabolites; map01200 Carbon metabolism; map01210 2-Oxocarboxylic acid metabolism; map01230 Biosynthesis of amino acids	PF00285	Citrate synthase	C	KOG2617	Citrate synthase
Gene0308110.1	50S ribosomal protein L5, chloroplastic	119	K	1	DIALITGQK(1)PVK	6.9012	chloroplast	GO:0000027 ribosomal large subunit assembly; GO:0006412 translation; GO:0006518 peptide metabolic process; GO:0006807 nitrogen compound metabolic process; GO:0006996 organelle organization; GO:0008152 metabolic process; GO:0009058 biosynthetic process; GO:0009059 macromolecule biosynthetic process; GO:0009719 response to endogenous stimulus; GO:0009725 response to hormone; GO:0009735 response to …	GO:0005622 intracellular; GO:0005623 cell; GO:0005737 cytoplasm; GO:0005829 cytosol; GO:0005840 ribosome; GO:0009507 chloroplast; GO:0009526 plastid envelope; GO:0009532 plastid stroma; GO:0009536 plastid; GO:0009570 chloroplast stroma; GO:0009941 chloroplast envelope; GO:0016020 membrane; GO:0022626 cytosolic ribosome; GO:0031967 organelle envelope; GO:0031975 envelope; GO:0032991 protein-contai…	GO:0003676 nucleic acid binding; GO:0003723 RNA binding; GO:0003735 structural constituent of ribosome; GO:0005198 structural molecule activity; GO:0005488 binding; GO:0097159 organic cyclic compound binding; GO:1901363 heterocyclic compound binding;	K02931	RP-L5, MRPL5, rplE; large subunit ribosomal protein L5	map03010 Ribosome	PF00281; PF00673	Ribosomal protein L5; ribosomal L5P family C-terminus	J	KOG0398	Mitochondrial/chloroplast ribosomal protein L5/L7
Gene0314370.1	Phosphoglycerate kinase	203	K	1	FYK(1)EEEK	1.1168	chloroplast	GO:0005975 carbohydrate metabolic process; GO:0006464 cellular protein modification process; GO:0006468 protein phosphorylation; GO:0006793 phosphorus metabolic process; GO:0006796 phosphate-containing compound metabolic process; GO:0006807 nitrogen compound metabolic process; GO:0006950 response to stress; GO:0008152 metabolic process; GO:0009058 biosynthetic process; GO:0009266 response to temp…	GO:0005576 extracellular region; GO:0005618 cell wall; GO:0005622 intracellular; GO:0005623 cell; GO:0005634 nucleus; GO:0005737 cytoplasm; GO:0005739 mitochondrion; GO:0005829 cytosol; GO:0009507 chloroplast; GO:0009526 plastid envelope; GO:0009532 plastid stroma; GO:0009536 plastid; GO:0009570 chloroplast stroma; GO:0009579 thylakoid; GO:0009941 chloroplast envelope; GO:0010319 stromule; GO:001…	GO:0003824 catalytic activity; GO:0004672 protein kinase activity; GO:0016301 kinase activity; GO:0016740 transferase activity; GO:0016772 transferase activity, transferring phosphorus-containing groups; GO:0016773 phosphotransferase activity, alcohol group as acceptor; GO:0140096 catalytic activity, acting on a protein;	K00927	PGK, pgk; phosphoglycerate kinase [EC:2.7.2.3]	map00010 Glycolysis / Gluconeogenesis; map00710 Carbon fixation in photosynthetic organisms; map01100 Metabolic pathways; map01110 Biosynthesis of secondary metabolites; map01200 Carbon metabolism; map01230 Biosynthesis of amino acids	PF00162	Phosphoglycerate kinase	G	KOG1367	3-phosphoglycerate kinase
Gene0314370.1	Phosphoglycerate kinase	207	K	1	FYKEEEK(1)NDPEFAK	-0.18074	chloroplast	GO:0005975 carbohydrate metabolic process; GO:0006464 cellular protein modification process; GO:0006468 protein phosphorylation; GO:0006793 phosphorus metabolic process; GO:0006796 phosphate-containing compound metabolic process; GO:0006807 nitrogen compound metabolic process; GO:0006950 response to stress; GO:0008152 metabolic process; GO:0009058 biosynthetic process; GO:0009266 response to temp…	GO:0005576 extracellular region; GO:0005618 cell wall; GO:0005622 intracellular; GO:0005623 cell; GO:0005634 nucleus; GO:0005737 cytoplasm; GO:0005739 mitochondrion; GO:0005829 cytosol; GO:0009507 chloroplast; GO:0009526 plastid envelope; GO:0009532 plastid stroma; GO:0009536 plastid; GO:0009570 chloroplast stroma; GO:0009579 thylakoid; GO:0009941 chloroplast envelope; GO:0010319 stromule; GO:001…	GO:0003824 catalytic activity; GO:0004672 protein kinase activity; GO:0016301 kinase activity; GO:0016740 transferase activity; GO:0016772 transferase activity, transferring phosphorus-containing groups; GO:0016773 phosphotransferase activity, alcohol group as acceptor; GO:0140096 catalytic activity, acting on a protein;	K00927	PGK, pgk; phosphoglycerate kinase [EC:2.7.2.3]	map00010 Glycolysis / Gluconeogenesis; map00710 Carbon fixation in photosynthetic organisms; map01100 Metabolic pathways; map01110 Biosynthesis of secondary metabolites; map01200 Carbon metabolism; map01230 Biosynthesis of amino acids	PF00162	Phosphoglycerate kinase	G	KOG1367	3-phosphoglycerate kinase
Gene0314370.1	Phosphoglycerate kinase	214	K	1	NDPEFAK(1)K	0.59439	chloroplast	GO:0005975 carbohydrate metabolic process; GO:0006464 cellular protein modification process; GO:0006468 protein phosphorylation; GO:0006793 phosphorus metabolic process; GO:0006796 phosphate-containing compound metabolic process; GO:0006807 nitrogen compound metabolic process; GO:0006950 response to stress; GO:0008152 metabolic process; GO:0009058 biosynthetic process; GO:0009266 response to temp…	GO:0005576 extracellular region; GO:0005618 cell wall; GO:0005622 intracellular; GO:0005623 cell; GO:0005634 nucleus; GO:0005737 cytoplasm; GO:0005739 mitochondrion; GO:0005829 cytosol; GO:0009507 chloroplast; GO:0009526 plastid envelope; GO:0009532 plastid stroma; GO:0009536 plastid; GO:0009570 chloroplast stroma; GO:0009579 thylakoid; GO:0009941 chloroplast envelope; GO:0010319 stromule; GO:001…	GO:0003824 catalytic activity; GO:0004672 protein kinase activity; GO:0016301 kinase activity; GO:0016740 transferase activity; GO:0016772 transferase activity, transferring phosphorus-containing groups; GO:0016773 phosphotransferase activity, alcohol group as acceptor; GO:0140096 catalytic activity, acting on a protein;	K00927	PGK, pgk; phosphoglycerate kinase [EC:2.7.2.3]	map00010 Glycolysis / Gluconeogenesis; map00710 Carbon fixation in photosynthetic organisms; map01100 Metabolic pathways; map01110 Biosynthesis of secondary metabolites; map01200 Carbon metabolism; map01230 Biosynthesis of amino acids	PF00162	Phosphoglycerate kinase	G	KOG1367	3-phosphoglycerate kinase
Gene0314370.1	Phosphoglycerate kinase	152	K	1	GVTPK(1)FSLAPLVPR	2.3056	chloroplast	GO:0005975 carbohydrate metabolic process; GO:0006464 cellular protein modification process; GO:0006468 protein phosphorylation; GO:0006793 phosphorus metabolic process; GO:0006796 phosphate-containing compound metabolic process; GO:0006807 nitrogen compound metabolic process; GO:0006950 response to stress; GO:0008152 metabolic process; GO:0009058 biosynthetic process; GO:0009266 response to temp…	GO:0005576 extracellular region; GO:0005618 cell wall; GO:0005622 intracellular; GO:0005623 cell; GO:0005634 nucleus; GO:0005737 cytoplasm; GO:0005739 mitochondrion; GO:0005829 cytosol; GO:0009507 chloroplast; GO:0009526 plastid envelope; GO:0009532 plastid stroma; GO:0009536 plastid; GO:0009570 chloroplast stroma; GO:0009579 thylakoid; GO:0009941 chloroplast envelope; GO:0010319 stromule; GO:001…	GO:0003824 catalytic activity; GO:0004672 protein kinase activity; GO:0016301 kinase activity; GO:0016740 transferase activity; GO:0016772 transferase activity, transferring phosphorus-containing groups; GO:0016773 phosphotransferase activity, alcohol group as acceptor; GO:0140096 catalytic activity, acting on a protein;	K00927	PGK, pgk; phosphoglycerate kinase [EC:2.7.2.3]	map00010 Glycolysis / Gluconeogenesis; map00710 Carbon fixation in photosynthetic organisms; map01100 Metabolic pathways; map01110 Biosynthesis of secondary metabolites; map01200 Carbon metabolism; map01230 Biosynthesis of amino acids	PF00162	Phosphoglycerate kinase	G	KOG1367	3-phosphoglycerate kinase
Gene0314370.1	Phosphoglycerate kinase	215	K	1	K(1)LASLADLYVNDAFGTAHR	-0.31092	chloroplast	GO:0005975 carbohydrate metabolic process; GO:0006464 cellular protein modification process; GO:0006468 protein phosphorylation; GO:0006793 phosphorus metabolic process; GO:0006796 phosphate-containing compound metabolic process; GO:0006807 nitrogen compound metabolic process; GO:0006950 response to stress; GO:0008152 metabolic process; GO:0009058 biosynthetic process; GO:0009266 response to temp…	GO:0005576 extracellular region; GO:0005618 cell wall; GO:0005622 intracellular; GO:0005623 cell; GO:0005634 nucleus; GO:0005737 cytoplasm; GO:0005739 mitochondrion; GO:0005829 cytosol; GO:0009507 chloroplast; GO:0009526 plastid envelope; GO:0009532 plastid stroma; GO:0009536 plastid; GO:0009570 chloroplast stroma; GO:0009579 thylakoid; GO:0009941 chloroplast envelope; GO:0010319 stromule; GO:001…	GO:0003824 catalytic activity; GO:0004672 protein kinase activity; GO:0016301 kinase activity; GO:0016740 transferase activity; GO:0016772 transferase activity, transferring phosphorus-containing groups; GO:0016773 phosphotransferase activity, alcohol group as acceptor; GO:0140096 catalytic activity, acting on a protein;	K00927	PGK, pgk; phosphoglycerate kinase [EC:2.7.2.3]	map00010 Glycolysis / Gluconeogenesis; map00710 Carbon fixation in photosynthetic organisms; map01100 Metabolic pathways; map01110 Biosynthesis of secondary metabolites; map01200 Carbon metabolism; map01230 Biosynthesis of amino acids	PF00162	Phosphoglycerate kinase	G	KOG1367	3-phosphoglycerate kinase
Gene0314370.1	Phosphoglycerate kinase	83	K	1	K(1)SVGDLTSADLK	2.1956	chloroplast	GO:0005975 carbohydrate metabolic process; GO:0006464 cellular protein modification process; GO:0006468 protein phosphorylation; GO:0006793 phosphorus metabolic process; GO:0006796 phosphate-containing compound metabolic process; GO:0006807 nitrogen compound metabolic process; GO:0006950 response to stress; GO:0008152 metabolic process; GO:0009058 biosynthetic process; GO:0009266 response to temp…	GO:0005576 extracellular region; GO:0005618 cell wall; GO:0005622 intracellular; GO:0005623 cell; GO:0005634 nucleus; GO:0005737 cytoplasm; GO:0005739 mitochondrion; GO:0005829 cytosol; GO:0009507 chloroplast; GO:0009526 plastid envelope; GO:0009532 plastid stroma; GO:0009536 plastid; GO:0009570 chloroplast stroma; GO:0009579 thylakoid; GO:0009941 chloroplast envelope; GO:0010319 stromule; GO:001…	GO:0003824 catalytic activity; GO:0004672 protein kinase activity; GO:0016301 kinase activity; GO:0016740 transferase activity; GO:0016772 transferase activity, transferring phosphorus-containing groups; GO:0016773 phosphotransferase activity, alcohol group as acceptor; GO:0140096 catalytic activity, acting on a protein;	K00927	PGK, pgk; phosphoglycerate kinase [EC:2.7.2.3]	map00010 Glycolysis / Gluconeogenesis; map00710 Carbon fixation in photosynthetic organisms; map01100 Metabolic pathways; map01110 Biosynthesis of secondary metabolites; map01200 Carbon metabolism; map01230 Biosynthesis of amino acids	PF00162	Phosphoglycerate kinase	G	KOG1367	3-phosphoglycerate kinase
Gene0314370.1	Phosphoglycerate kinase	94	K	1	SVGDLTSADLK(1)GK	0.85742	chloroplast	GO:0005975 carbohydrate metabolic process; GO:0006464 cellular protein modification process; GO:0006468 protein phosphorylation; GO:0006793 phosphorus metabolic process; GO:0006796 phosphate-containing compound metabolic process; GO:0006807 nitrogen compound metabolic process; GO:0006950 response to stress; GO:0008152 metabolic process; GO:0009058 biosynthetic process; GO:0009266 response to temp…	GO:0005576 extracellular region; GO:0005618 cell wall; GO:0005622 intracellular; GO:0005623 cell; GO:0005634 nucleus; GO:0005737 cytoplasm; GO:0005739 mitochondrion; GO:0005829 cytosol; GO:0009507 chloroplast; GO:0009526 plastid envelope; GO:0009532 plastid stroma; GO:0009536 plastid; GO:0009570 chloroplast stroma; GO:0009579 thylakoid; GO:0009941 chloroplast envelope; GO:0010319 stromule; GO:001…	GO:0003824 catalytic activity; GO:0004672 protein kinase activity; GO:0016301 kinase activity; GO:0016740 transferase activity; GO:0016772 transferase activity, transferring phosphorus-containing groups; GO:0016773 phosphotransferase activity, alcohol group as acceptor; GO:0140096 catalytic activity, acting on a protein;	K00927	PGK, pgk; phosphoglycerate kinase [EC:2.7.2.3]	map00010 Glycolysis / Gluconeogenesis; map00710 Carbon fixation in photosynthetic organisms; map01100 Metabolic pathways; map01110 Biosynthesis of secondary metabolites; map01200 Carbon metabolism; map01230 Biosynthesis of amino acids	PF00162	Phosphoglycerate kinase	G	KOG1367	3-phosphoglycerate kinase
Gene0314370.1	Phosphoglycerate kinase	171	K	1	LSELLGIEVK(1)K	0.41799	chloroplast	GO:0005975 carbohydrate metabolic process; GO:0006464 cellular protein modification process; GO:0006468 protein phosphorylation; GO:0006793 phosphorus metabolic process; GO:0006796 phosphate-containing compound metabolic process; GO:0006807 nitrogen compound metabolic process; GO:0006950 response to stress; GO:0008152 metabolic process; GO:0009058 biosynthetic process; GO:0009266 response to temp…	GO:0005576 extracellular region; GO:0005618 cell wall; GO:0005622 intracellular; GO:0005623 cell; GO:0005634 nucleus; GO:0005737 cytoplasm; GO:0005739 mitochondrion; GO:0005829 cytosol; GO:0009507 chloroplast; GO:0009526 plastid envelope; GO:0009532 plastid stroma; GO:0009536 plastid; GO:0009570 chloroplast stroma; GO:0009579 thylakoid; GO:0009941 chloroplast envelope; GO:0010319 stromule; GO:001…	GO:0003824 catalytic activity; GO:0004672 protein kinase activity; GO:0016301 kinase activity; GO:0016740 transferase activity; GO:0016772 transferase activity, transferring phosphorus-containing groups; GO:0016773 phosphotransferase activity, alcohol group as acceptor; GO:0140096 catalytic activity, acting on a protein;	K00927	PGK, pgk; phosphoglycerate kinase [EC:2.7.2.3]	map00010 Glycolysis / Gluconeogenesis; map00710 Carbon fixation in photosynthetic organisms; map01100 Metabolic pathways; map01110 Biosynthesis of secondary metabolites; map01200 Carbon metabolism; map01230 Biosynthesis of amino acids	PF00162	Phosphoglycerate kinase	G	KOG1367	3-phosphoglycerate kinase
Gene0315380.1	Glutathione S-transferase	197	K	1	ESVSK(1)SLPDQEK	0.53399	chloroplast	GO:0006518 peptide metabolic process; GO:0006575 cellular modified amino acid metabolic process; GO:0006749 glutathione metabolic process; GO:0006790 sulfur compound metabolic process; GO:0006807 nitrogen compound metabolic process; GO:0008152 metabolic process; GO:0009056 catabolic process; GO:0009404 toxin metabolic process; GO:0009407 toxin catabolic process; GO:0009636 response to toxic subst…	GO:0005576 extracellular region; GO:0005622 intracellular; GO:0005623 cell; GO:0005634 nucleus; GO:0005737 cytoplasm; GO:0009507 chloroplast; GO:0009536 plastid; GO:0043226 organelle; GO:0043227 membrane-bounded organelle; GO:0043229 intracellular organelle; GO:0043231 intracellular membrane-bounded organelle; GO:0048046 apoplast;	GO:0003824 catalytic activity; GO:0004364 glutathione transferase activity; GO:0005488 binding; GO:0005515 protein binding; GO:0016740 transferase activity; GO:0016765 transferase activity, transferring alkyl or aryl (other than methyl) groups; GO:0019899 enzyme binding;	K00799	GST, gst; glutathione S-transferase [EC:2.5.1.18]	map00480 Glutathione metabolism; map01100 Metabolic pathways	PF02798; PF13410	Glutathione S-transferase, N-terminal domain; Glutathione S-transferase, C-terminal domain	O	KOG0406	Glutathione S-transferase
Gene0315380.1	Glutathione S-transferase	52	K	1	SPLLLQSNPIHK(1)K	0.1689	chloroplast	GO:0006518 peptide metabolic process; GO:0006575 cellular modified amino acid metabolic process; GO:0006749 glutathione metabolic process; GO:0006790 sulfur compound metabolic process; GO:0006807 nitrogen compound metabolic process; GO:0008152 metabolic process; GO:0009056 catabolic process; GO:0009404 toxin metabolic process; GO:0009407 toxin catabolic process; GO:0009636 response to toxic subst…	GO:0005576 extracellular region; GO:0005622 intracellular; GO:0005623 cell; GO:0005634 nucleus; GO:0005737 cytoplasm; GO:0009507 chloroplast; GO:0009536 plastid; GO:0043226 organelle; GO:0043227 membrane-bounded organelle; GO:0043229 intracellular organelle; GO:0043231 intracellular membrane-bounded organelle; GO:0048046 apoplast;	GO:0003824 catalytic activity; GO:0004364 glutathione transferase activity; GO:0005488 binding; GO:0005515 protein binding; GO:0016740 transferase activity; GO:0016765 transferase activity, transferring alkyl or aryl (other than methyl) groups; GO:0019899 enzyme binding;	K00799	GST, gst; glutathione S-transferase [EC:2.5.1.18]	map00480 Glutathione metabolism; map01100 Metabolic pathways	PF02798; PF13410	Glutathione S-transferase, N-terminal domain; Glutathione S-transferase, C-terminal domain	O	KOG0406	Glutathione S-transferase
Gene0318540.1	BnaA02g05060D protein	235	K	1	GK(1)DGSNYIALR	-0.089621	chloroplast	GO:0006457 protein folding; GO:0006458 'de novo' protein folding; GO:0006950 response to stress; GO:0006986 response to unfolded protein; GO:0009266 response to temperature stimulus; GO:0009409 response to cold; GO:0009628 response to abiotic stimulus; GO:0009787 regulation of abscisic acid-activated signaling pathway; GO:0009788 negative regulation of abscisic acid-activated signaling pathway; G…	GO:0005576 extracellular region; GO:0005622 intracellular; GO:0005623 cell; GO:0005737 cytoplasm; GO:0005739 mitochondrion; GO:0005759 mitochondrial matrix; GO:0009507 chloroplast; GO:0009526 plastid envelope; GO:0009532 plastid stroma; GO:0009534 chloroplast thylakoid; GO:0009535 chloroplast thylakoid membrane; GO:0009536 plastid; GO:0009570 chloroplast stroma; GO:0009579 thylakoid; GO:0009941 c…	GO:0005488 binding; GO:0005507 copper ion binding; GO:0005515 protein binding; GO:0043167 ion binding; GO:0043169 cation binding; GO:0046872 metal ion binding; GO:0046914 transition metal ion binding; GO:0051082 unfolded protein binding; GO:0051087 chaperone binding;	K04078	groES, HSPE1; chaperonin GroES		PF00166	Chaperonin 10 Kd subunit	O	KOG1641	Mitochondrial chaperonin
Gene0318540.1	BnaA02g05060D protein	170	K	1	VFIK(1)VAEAEEK	7.2474	chloroplast	GO:0006457 protein folding; GO:0006458 'de novo' protein folding; GO:0006950 response to stress; GO:0006986 response to unfolded protein; GO:0009266 response to temperature stimulus; GO:0009409 response to cold; GO:0009628 response to abiotic stimulus; GO:0009787 regulation of abscisic acid-activated signaling pathway; GO:0009788 negative regulation of abscisic acid-activated signaling pathway; G…	GO:0005576 extracellular region; GO:0005622 intracellular; GO:0005623 cell; GO:0005737 cytoplasm; GO:0005739 mitochondrion; GO:0005759 mitochondrial matrix; GO:0009507 chloroplast; GO:0009526 plastid envelope; GO:0009532 plastid stroma; GO:0009534 chloroplast thylakoid; GO:0009535 chloroplast thylakoid membrane; GO:0009536 plastid; GO:0009570 chloroplast stroma; GO:0009579 thylakoid; GO:0009941 c…	GO:0005488 binding; GO:0005507 copper ion binding; GO:0005515 protein binding; GO:0043167 ion binding; GO:0043169 cation binding; GO:0046872 metal ion binding; GO:0046914 transition metal ion binding; GO:0051082 unfolded protein binding; GO:0051087 chaperone binding;	K04078	groES, HSPE1; chaperonin GroES		PF00166	Chaperonin 10 Kd subunit	O	KOG1641	Mitochondrial chaperonin
Gene0318540.1	BnaA02g05060D protein	63	K	1	YTSIK(1)PLGDR	7.8391	chloroplast	GO:0006457 protein folding; GO:0006458 'de novo' protein folding; GO:0006950 response to stress; GO:0006986 response to unfolded protein; GO:0009266 response to temperature stimulus; GO:0009409 response to cold; GO:0009628 response to abiotic stimulus; GO:0009787 regulation of abscisic acid-activated signaling pathway; GO:0009788 negative regulation of abscisic acid-activated signaling pathway; G…	GO:0005576 extracellular region; GO:0005622 intracellular; GO:0005623 cell; GO:0005737 cytoplasm; GO:0005739 mitochondrion; GO:0005759 mitochondrial matrix; GO:0009507 chloroplast; GO:0009526 plastid envelope; GO:0009532 plastid stroma; GO:0009534 chloroplast thylakoid; GO:0009535 chloroplast thylakoid membrane; GO:0009536 plastid; GO:0009570 chloroplast stroma; GO:0009579 thylakoid; GO:0009941 c…	GO:0005488 binding; GO:0005507 copper ion binding; GO:0005515 protein binding; GO:0043167 ion binding; GO:0043169 cation binding; GO:0046872 metal ion binding; GO:0046914 transition metal ion binding; GO:0051082 unfolded protein binding; GO:0051087 chaperone binding;	K04078	groES, HSPE1; chaperonin GroES		PF00166	Chaperonin 10 Kd subunit	O	KOG1641	Mitochondrial chaperonin
Gene0318750.1	BnaC09g43620D protein	122	K	1	AK(1)FAEPTK	1.9847	chloroplast		GO:0005622 intracellular; GO:0005623 cell; GO:0005737 cytoplasm; GO:0005739 mitochondrion; GO:0005740 mitochondrial envelope; GO:0005743 mitochondrial inner membrane; GO:0005753 mitochondrial proton-transporting ATP synthase complex; GO:0005886 plasma membrane; GO:0009507 chloroplast; GO:0009536 plastid; GO:0016020 membrane; GO:0016469 proton-transporting two-sector ATPase complex; GO:0019866 org…	GO:0005488 binding; GO:0008270 zinc ion binding; GO:0043167 ion binding; GO:0043169 cation binding; GO:0046872 metal ion binding; GO:0046914 transition metal ion binding; GO:0050897 cobalt ion binding;	K02137	ATPeF0O, ATP5O, ATP5; F-type H+-transporting ATPase subunit O	map00190 Oxidative phosphorylation; map01100 Metabolic pathways			C	KOG1662	Mitochondrial F1F0-ATP synthase, subunit OSCP/ATP5
Gene0318750.1	BnaC09g43620D protein	191	K	1	DTLQEIIGEGK(1)K	8.469	chloroplast		GO:0005622 intracellular; GO:0005623 cell; GO:0005737 cytoplasm; GO:0005739 mitochondrion; GO:0005740 mitochondrial envelope; GO:0005743 mitochondrial inner membrane; GO:0005753 mitochondrial proton-transporting ATP synthase complex; GO:0005886 plasma membrane; GO:0009507 chloroplast; GO:0009536 plastid; GO:0016020 membrane; GO:0016469 proton-transporting two-sector ATPase complex; GO:0019866 org…	GO:0005488 binding; GO:0008270 zinc ion binding; GO:0043167 ion binding; GO:0043169 cation binding; GO:0046872 metal ion binding; GO:0046914 transition metal ion binding; GO:0050897 cobalt ion binding;	K02137	ATPeF0O, ATP5O, ATP5; F-type H+-transporting ATPase subunit O	map00190 Oxidative phosphorylation; map01100 Metabolic pathways			C	KOG1662	Mitochondrial F1F0-ATP synthase, subunit OSCP/ATP5
Gene0318750.1	BnaC09g43620D protein	141	K	1	LK(1)NLDVIVK	-0.86826	chloroplast		GO:0005622 intracellular; GO:0005623 cell; GO:0005737 cytoplasm; GO:0005739 mitochondrion; GO:0005740 mitochondrial envelope; GO:0005743 mitochondrial inner membrane; GO:0005753 mitochondrial proton-transporting ATP synthase complex; GO:0005886 plasma membrane; GO:0009507 chloroplast; GO:0009536 plastid; GO:0016020 membrane; GO:0016469 proton-transporting two-sector ATPase complex; GO:0019866 org…	GO:0005488 binding; GO:0008270 zinc ion binding; GO:0043167 ion binding; GO:0043169 cation binding; GO:0046872 metal ion binding; GO:0046914 transition metal ion binding; GO:0050897 cobalt ion binding;	K02137	ATPeF0O, ATP5O, ATP5; F-type H+-transporting ATPase subunit O	map00190 Oxidative phosphorylation; map01100 Metabolic pathways			C	KOG1662	Mitochondrial F1F0-ATP synthase, subunit OSCP/ATP5
Gene0324910.1	Long-chain-alcohol oxidase	76	K	1	ESIELITK(1)R	1.4497	plasma membrane	GO:0006066 alcohol metabolic process; GO:0008152 metabolic process; GO:0044281 small molecule metabolic process; GO:0055114 oxidation-reduction process; GO:0071704 organic substance metabolic process; GO:1901615 organic hydroxy compound metabolic process;	GO:0005622 intracellular; GO:0005623 cell; GO:0043226 organelle; GO:0043227 membrane-bounded organelle; GO:0043229 intracellular organelle; GO:0043231 intracellular membrane-bounded organelle;	GO:0003824 catalytic activity; GO:0016491 oxidoreductase activity; GO:0016614 oxidoreductase activity, acting on CH-OH group of donors; GO:0016899 oxidoreductase activity, acting on the CH-OH group of donors, oxygen as acceptor; GO:0046577 long-chain-alcohol oxidase activity;	K17756	FAO3; long-chain-alcohol oxidase [EC:1.1.3.20]		PF00732; PF05199	GMC oxidoreductase; GMC oxidoreductase
Gene0327380.1	ATP synthase subunit d, mitochondrial	90	K	0.999379	EAYDSVEIPK(0.999)YVDNVTPEYK(0.001)PK	5.1316	cytoplasm	GO:0006139 nucleobase-containing compound metabolic process; GO:0006163 purine nucleotide metabolic process; GO:0006164 purine nucleotide biosynthetic process; GO:0006725 cellular aromatic compound metabolic process; GO:0006753 nucleoside phosphate metabolic process; GO:0006754 ATP biosynthetic process; GO:0006793 phosphorus metabolic process; GO:0006796 phosphate-containing compound metabolic pr…	GO:0000274 mitochondrial proton-transporting ATP synthase, stator stalk; GO:0000276 mitochondrial proton-transporting ATP synthase complex, coupling factor F(o); GO:0005622 intracellular; GO:0005623 cell; GO:0005634 nucleus; GO:0005730 nucleolus; GO:0005737 cytoplasm; GO:0005739 mitochondrion; GO:0005740 mitochondrial envelope; GO:0005743 mitochondrial inner membrane; GO:0005753 mitochondrial pro…	GO:0003735 structural constituent of ribosome; GO:0005198 structural molecule activity; GO:0005488 binding; GO:0005507 copper ion binding; GO:0008270 zinc ion binding; GO:0043167 ion binding; GO:0043169 cation binding; GO:0046872 metal ion binding; GO:0046914 transition metal ion binding;	K02138	ATPeF0D, ATP5H, ATP7; F-type H+-transporting ATPase subunit d	map00190 Oxidative phosphorylation; map01100 Metabolic pathways			C	KOG3366	Mitochondrial F1F0-ATP synthase, subunit d/ATP7
Gene0327380.1	ATP synthase subunit d, mitochondrial	136	K	1	EIIDVQEISK(1)K	-0.22339	cytoplasm	GO:0006139 nucleobase-containing compound metabolic process; GO:0006163 purine nucleotide metabolic process; GO:0006164 purine nucleotide biosynthetic process; GO:0006725 cellular aromatic compound metabolic process; GO:0006753 nucleoside phosphate metabolic process; GO:0006754 ATP biosynthetic process; GO:0006793 phosphorus metabolic process; GO:0006796 phosphate-containing compound metabolic pr…	GO:0000274 mitochondrial proton-transporting ATP synthase, stator stalk; GO:0000276 mitochondrial proton-transporting ATP synthase complex, coupling factor F(o); GO:0005622 intracellular; GO:0005623 cell; GO:0005634 nucleus; GO:0005730 nucleolus; GO:0005737 cytoplasm; GO:0005739 mitochondrion; GO:0005740 mitochondrial envelope; GO:0005743 mitochondrial inner membrane; GO:0005753 mitochondrial pro…	GO:0003735 structural constituent of ribosome; GO:0005198 structural molecule activity; GO:0005488 binding; GO:0005507 copper ion binding; GO:0008270 zinc ion binding; GO:0043167 ion binding; GO:0043169 cation binding; GO:0046872 metal ion binding; GO:0046914 transition metal ion binding;	K02138	ATPeF0D, ATP5H, ATP7; F-type H+-transporting ATPase subunit d	map00190 Oxidative phosphorylation; map01100 Metabolic pathways			C	KOG3366	Mitochondrial F1F0-ATP synthase, subunit d/ATP7
Gene0327380.1	ATP synthase subunit d, mitochondrial	156	K	1	K(1)FDDEIR	2.5936	cytoplasm	GO:0006139 nucleobase-containing compound metabolic process; GO:0006163 purine nucleotide metabolic process; GO:0006164 purine nucleotide biosynthetic process; GO:0006725 cellular aromatic compound metabolic process; GO:0006753 nucleoside phosphate metabolic process; GO:0006754 ATP biosynthetic process; GO:0006793 phosphorus metabolic process; GO:0006796 phosphate-containing compound metabolic pr…	GO:0000274 mitochondrial proton-transporting ATP synthase, stator stalk; GO:0000276 mitochondrial proton-transporting ATP synthase complex, coupling factor F(o); GO:0005622 intracellular; GO:0005623 cell; GO:0005634 nucleus; GO:0005730 nucleolus; GO:0005737 cytoplasm; GO:0005739 mitochondrion; GO:0005740 mitochondrial envelope; GO:0005743 mitochondrial inner membrane; GO:0005753 mitochondrial pro…	GO:0003735 structural constituent of ribosome; GO:0005198 structural molecule activity; GO:0005488 binding; GO:0005507 copper ion binding; GO:0008270 zinc ion binding; GO:0043167 ion binding; GO:0043169 cation binding; GO:0046872 metal ion binding; GO:0046914 transition metal ion binding;	K02138	ATPeF0D, ATP5H, ATP7; F-type H+-transporting ATPase subunit d	map00190 Oxidative phosphorylation; map01100 Metabolic pathways			C	KOG3366	Mitochondrial F1F0-ATP synthase, subunit d/ATP7
Gene0327380.1	ATP synthase subunit d, mitochondrial	7	K	1	K(1)VADVAFK	0.25714	cytoplasm	GO:0006139 nucleobase-containing compound metabolic process; GO:0006163 purine nucleotide metabolic process; GO:0006164 purine nucleotide biosynthetic process; GO:0006725 cellular aromatic compound metabolic process; GO:0006753 nucleoside phosphate metabolic process; GO:0006754 ATP biosynthetic process; GO:0006793 phosphorus metabolic process; GO:0006796 phosphate-containing compound metabolic pr…	GO:0000274 mitochondrial proton-transporting ATP synthase, stator stalk; GO:0000276 mitochondrial proton-transporting ATP synthase complex, coupling factor F(o); GO:0005622 intracellular; GO:0005623 cell; GO:0005634 nucleus; GO:0005730 nucleolus; GO:0005737 cytoplasm; GO:0005739 mitochondrion; GO:0005740 mitochondrial envelope; GO:0005743 mitochondrial inner membrane; GO:0005753 mitochondrial pro…	GO:0003735 structural constituent of ribosome; GO:0005198 structural molecule activity; GO:0005488 binding; GO:0005507 copper ion binding; GO:0008270 zinc ion binding; GO:0043167 ion binding; GO:0043169 cation binding; GO:0046872 metal ion binding; GO:0046914 transition metal ion binding;	K02138	ATPeF0D, ATP5H, ATP7; F-type H+-transporting ATPase subunit d	map00190 Oxidative phosphorylation; map01100 Metabolic pathways			C	KOG3366	Mitochondrial F1F0-ATP synthase, subunit d/ATP7
Gene0327380.1	ATP synthase subunit d, mitochondrial	14	K	1	VADVAFK(1)ASR	9.4823	cytoplasm	GO:0006139 nucleobase-containing compound metabolic process; GO:0006163 purine nucleotide metabolic process; GO:0006164 purine nucleotide biosynthetic process; GO:0006725 cellular aromatic compound metabolic process; GO:0006753 nucleoside phosphate metabolic process; GO:0006754 ATP biosynthetic process; GO:0006793 phosphorus metabolic process; GO:0006796 phosphate-containing compound metabolic pr…	GO:0000274 mitochondrial proton-transporting ATP synthase, stator stalk; GO:0000276 mitochondrial proton-transporting ATP synthase complex, coupling factor F(o); GO:0005622 intracellular; GO:0005623 cell; GO:0005634 nucleus; GO:0005730 nucleolus; GO:0005737 cytoplasm; GO:0005739 mitochondrion; GO:0005740 mitochondrial envelope; GO:0005743 mitochondrial inner membrane; GO:0005753 mitochondrial pro…	GO:0003735 structural constituent of ribosome; GO:0005198 structural molecule activity; GO:0005488 binding; GO:0005507 copper ion binding; GO:0008270 zinc ion binding; GO:0043167 ion binding; GO:0043169 cation binding; GO:0046872 metal ion binding; GO:0046914 transition metal ion binding;	K02138	ATPeF0D, ATP5H, ATP7; F-type H+-transporting ATPase subunit d	map00190 Oxidative phosphorylation; map01100 Metabolic pathways			C	KOG3366	Mitochondrial F1F0-ATP synthase, subunit d/ATP7
Gene0329070.1	Heat shock protein 70-1	358	K	1	AK(1)FEELCSDLLDR	1.5086	chloroplast	GO:0006605 protein targeting; GO:0006810 transport; GO:0006886 intracellular protein transport; GO:0006950 response to stress; GO:0008104 protein localization; GO:0009266 response to temperature stimulus; GO:0009409 response to cold; GO:0009628 response to abiotic stimulus; GO:0010035 response to inorganic substance; GO:0010038 response to metal ion; GO:0015031 protein transport; GO:0015833 pepti…	GO:0005622 intracellular; GO:0005623 cell; GO:0005634 nucleus; GO:0005737 cytoplasm; GO:0005739 mitochondrion; GO:0009507 chloroplast; GO:0009526 plastid envelope; GO:0009532 plastid stroma; GO:0009536 plastid; GO:0009570 chloroplast stroma; GO:0009579 thylakoid; GO:0009941 chloroplast envelope; GO:0031967 organelle envelope; GO:0031975 envelope; GO:0043226 organelle; GO:0043227 membrane-bounded …	GO:0000166 nucleotide binding; GO:0005488 binding; GO:0005524 ATP binding; GO:0008144 drug binding; GO:0017076 purine nucleotide binding; GO:0030554 adenyl nucleotide binding; GO:0032553 ribonucleotide binding; GO:0032555 purine ribonucleotide binding; GO:0032559 adenyl ribonucleotide binding; GO:0035639 purine ribonucleoside triphosphate binding; GO:0036094 small molecule binding; GO:0043167 ion…	K03283	HSPA1s; heat shock 70kDa protein 1/2/6/8	map03040 Spliceosome; map04141 Protein processing in endoplasmic reticulum; map04144 Endocytosis			O	KOG0102	Molecular chaperones mortalin/PBP74/GRP75, HSP70 superfamily
Gene0329070.1	Heat shock protein 70-1	125	K	1	LVGQIAK(1)R	6.4575	chloroplast	GO:0006605 protein targeting; GO:0006810 transport; GO:0006886 intracellular protein transport; GO:0006950 response to stress; GO:0008104 protein localization; GO:0009266 response to temperature stimulus; GO:0009409 response to cold; GO:0009628 response to abiotic stimulus; GO:0010035 response to inorganic substance; GO:0010038 response to metal ion; GO:0015031 protein transport; GO:0015833 pepti…	GO:0005622 intracellular; GO:0005623 cell; GO:0005634 nucleus; GO:0005737 cytoplasm; GO:0005739 mitochondrion; GO:0009507 chloroplast; GO:0009526 plastid envelope; GO:0009532 plastid stroma; GO:0009536 plastid; GO:0009570 chloroplast stroma; GO:0009579 thylakoid; GO:0009941 chloroplast envelope; GO:0031967 organelle envelope; GO:0031975 envelope; GO:0043226 organelle; GO:0043227 membrane-bounded …	GO:0000166 nucleotide binding; GO:0005488 binding; GO:0005524 ATP binding; GO:0008144 drug binding; GO:0017076 purine nucleotide binding; GO:0030554 adenyl nucleotide binding; GO:0032553 ribonucleotide binding; GO:0032555 purine ribonucleotide binding; GO:0032559 adenyl ribonucleotide binding; GO:0035639 purine ribonucleoside triphosphate binding; GO:0036094 small molecule binding; GO:0043167 ion…	K03283	HSPA1s; heat shock 70kDa protein 1/2/6/8	map03040 Spliceosome; map04141 Protein processing in endoplasmic reticulum; map04144 Endocytosis			O	KOG0102	Molecular chaperones mortalin/PBP74/GRP75, HSP70 superfamily
Gene0329070.1	Heat shock protein 70-1	114	K	1	TTPSVVAYTK(1)SGDR	-0.43892	chloroplast	GO:0006605 protein targeting; GO:0006810 transport; GO:0006886 intracellular protein transport; GO:0006950 response to stress; GO:0008104 protein localization; GO:0009266 response to temperature stimulus; GO:0009409 response to cold; GO:0009628 response to abiotic stimulus; GO:0010035 response to inorganic substance; GO:0010038 response to metal ion; GO:0015031 protein transport; GO:0015833 pepti…	GO:0005622 intracellular; GO:0005623 cell; GO:0005634 nucleus; GO:0005737 cytoplasm; GO:0005739 mitochondrion; GO:0009507 chloroplast; GO:0009526 plastid envelope; GO:0009532 plastid stroma; GO:0009536 plastid; GO:0009570 chloroplast stroma; GO:0009579 thylakoid; GO:0009941 chloroplast envelope; GO:0031967 organelle envelope; GO:0031975 envelope; GO:0043226 organelle; GO:0043227 membrane-bounded …	GO:0000166 nucleotide binding; GO:0005488 binding; GO:0005524 ATP binding; GO:0008144 drug binding; GO:0017076 purine nucleotide binding; GO:0030554 adenyl nucleotide binding; GO:0032553 ribonucleotide binding; GO:0032555 purine ribonucleotide binding; GO:0032559 adenyl ribonucleotide binding; GO:0035639 purine ribonucleoside triphosphate binding; GO:0036094 small molecule binding; GO:0043167 ion…	K03283	HSPA1s; heat shock 70kDa protein 1/2/6/8	map03040 Spliceosome; map04141 Protein processing in endoplasmic reticulum; map04144 Endocytosis			O	KOG0102	Molecular chaperones mortalin/PBP74/GRP75, HSP70 superfamily
Gene0329070.1	Heat shock protein 70-1	310	K	1	DK(1)QALQR	0.75245	chloroplast	GO:0006605 protein targeting; GO:0006810 transport; GO:0006886 intracellular protein transport; GO:0006950 response to stress; GO:0008104 protein localization; GO:0009266 response to temperature stimulus; GO:0009409 response to cold; GO:0009628 response to abiotic stimulus; GO:0010035 response to inorganic substance; GO:0010038 response to metal ion; GO:0015031 protein transport; GO:0015833 pepti…	GO:0005622 intracellular; GO:0005623 cell; GO:0005634 nucleus; GO:0005737 cytoplasm; GO:0005739 mitochondrion; GO:0009507 chloroplast; GO:0009526 plastid envelope; GO:0009532 plastid stroma; GO:0009536 plastid; GO:0009570 chloroplast stroma; GO:0009579 thylakoid; GO:0009941 chloroplast envelope; GO:0031967 organelle envelope; GO:0031975 envelope; GO:0043226 organelle; GO:0043227 membrane-bounded …	GO:0000166 nucleotide binding; GO:0005488 binding; GO:0005524 ATP binding; GO:0008144 drug binding; GO:0017076 purine nucleotide binding; GO:0030554 adenyl nucleotide binding; GO:0032553 ribonucleotide binding; GO:0032555 purine ribonucleotide binding; GO:0032559 adenyl ribonucleotide binding; GO:0035639 purine ribonucleoside triphosphate binding; GO:0036094 small molecule binding; GO:0043167 ion…	K03283	HSPA1s; heat shock 70kDa protein 1/2/6/8	map03040 Spliceosome; map04141 Protein processing in endoplasmic reticulum; map04144 Endocytosis			O	KOG0102	Molecular chaperones mortalin/PBP74/GRP75, HSP70 superfamily
Gene0329070.1	Heat shock protein 70-1	204	K	1	FLNEK(1)VTK	7.7026	chloroplast	GO:0006605 protein targeting; GO:0006810 transport; GO:0006886 intracellular protein transport; GO:0006950 response to stress; GO:0008104 protein localization; GO:0009266 response to temperature stimulus; GO:0009409 response to cold; GO:0009628 response to abiotic stimulus; GO:0010035 response to inorganic substance; GO:0010038 response to metal ion; GO:0015031 protein transport; GO:0015833 pepti…	GO:0005622 intracellular; GO:0005623 cell; GO:0005634 nucleus; GO:0005737 cytoplasm; GO:0005739 mitochondrion; GO:0009507 chloroplast; GO:0009526 plastid envelope; GO:0009532 plastid stroma; GO:0009536 plastid; GO:0009570 chloroplast stroma; GO:0009579 thylakoid; GO:0009941 chloroplast envelope; GO:0031967 organelle envelope; GO:0031975 envelope; GO:0043226 organelle; GO:0043227 membrane-bounded …	GO:0000166 nucleotide binding; GO:0005488 binding; GO:0005524 ATP binding; GO:0008144 drug binding; GO:0017076 purine nucleotide binding; GO:0030554 adenyl nucleotide binding; GO:0032553 ribonucleotide binding; GO:0032555 purine ribonucleotide binding; GO:0032559 adenyl ribonucleotide binding; GO:0035639 purine ribonucleoside triphosphate binding; GO:0036094 small molecule binding; GO:0043167 ion…	K03283	HSPA1s; heat shock 70kDa protein 1/2/6/8	map03040 Spliceosome; map04141 Protein processing in endoplasmic reticulum; map04144 Endocytosis			O	KOG0102	Molecular chaperones mortalin/PBP74/GRP75, HSP70 superfamily
Gene0329070.1	Heat shock protein 70-1	163	K	1	VVK(1)DDNGNVK	5.8437	chloroplast	GO:0006605 protein targeting; GO:0006810 transport; GO:0006886 intracellular protein transport; GO:0006950 response to stress; GO:0008104 protein localization; GO:0009266 response to temperature stimulus; GO:0009409 response to cold; GO:0009628 response to abiotic stimulus; GO:0010035 response to inorganic substance; GO:0010038 response to metal ion; GO:0015031 protein transport; GO:0015833 pepti…	GO:0005622 intracellular; GO:0005623 cell; GO:0005634 nucleus; GO:0005737 cytoplasm; GO:0005739 mitochondrion; GO:0009507 chloroplast; GO:0009526 plastid envelope; GO:0009532 plastid stroma; GO:0009536 plastid; GO:0009570 chloroplast stroma; GO:0009579 thylakoid; GO:0009941 chloroplast envelope; GO:0031967 organelle envelope; GO:0031975 envelope; GO:0043226 organelle; GO:0043227 membrane-bounded …	GO:0000166 nucleotide binding; GO:0005488 binding; GO:0005524 ATP binding; GO:0008144 drug binding; GO:0017076 purine nucleotide binding; GO:0030554 adenyl nucleotide binding; GO:0032553 ribonucleotide binding; GO:0032555 purine ribonucleotide binding; GO:0032559 adenyl ribonucleotide binding; GO:0035639 purine ribonucleoside triphosphate binding; GO:0036094 small molecule binding; GO:0043167 ion…	K03283	HSPA1s; heat shock 70kDa protein 1/2/6/8	map03040 Spliceosome; map04141 Protein processing in endoplasmic reticulum; map04144 Endocytosis			O	KOG0102	Molecular chaperones mortalin/PBP74/GRP75, HSP70 superfamily
Gene0330430.1	Chlorophyll a-b binding protein, chloroplastic	42	K	1	TVK(1)STPQSIWYGPDRPK	9.9367	chloroplast	GO:0006091 generation of precursor metabolites and energy; GO:0008152 metabolic process; GO:0009314 response to radiation; GO:0009416 response to light stimulus; GO:0009628 response to abiotic stimulus; GO:0009765 photosynthesis, light harvesting; GO:0009768 photosynthesis, light harvesting in photosystem I; GO:0009987 cellular process; GO:0015979 photosynthesis; GO:0019684 photosynthesis, light …	GO:0005622 intracellular; GO:0005623 cell; GO:0005737 cytoplasm; GO:0009507 chloroplast; GO:0009526 plastid envelope; GO:0009532 plastid stroma; GO:0009534 chloroplast thylakoid; GO:0009535 chloroplast thylakoid membrane; GO:0009536 plastid; GO:0009570 chloroplast stroma; GO:0009579 thylakoid; GO:0009941 chloroplast envelope; GO:0010287 plastoglobule; GO:0016020 membrane; GO:0031967 organelle env…	GO:0005488 binding; GO:0016168 chlorophyll binding; GO:0031409 pigment binding; GO:0043167 ion binding; GO:0043168 anion binding; GO:0046906 tetrapyrrole binding; GO:0048037 cofactor binding; GO:0097159 organic cyclic compound binding; GO:1901363 heterocyclic compound binding;	K08913	LHCB2; light-harvesting complex II chlorophyll a/b binding protein 2	map00196 Photosynthesis - antenna proteins; map01100 Metabolic pathways
Gene0330500.1	Methyltransferase	314	K	1	INYK(1)AWQR	2.4021	peroxisome	GO:0008152 metabolic process; GO:0032259 methylation;	GO:0005622 intracellular; GO:0005623 cell; GO:0005737 cytoplasm; GO:0005768 endosome; GO:0005794 Golgi apparatus; GO:0005802 trans-Golgi network; GO:0012505 endomembrane system; GO:0016020 membrane; GO:0031410 cytoplasmic vesicle; GO:0031982 vesicle; GO:0031984 organelle subcompartment; GO:0043226 organelle; GO:0043227 membrane-bounded organelle; GO:0043229 intracellular organelle; GO:0043231 int…	GO:0003824 catalytic activity; GO:0008168 methyltransferase activity; GO:0008757 S-adenosylmethionine-dependent methyltransferase activity; GO:0016740 transferase activity; GO:0016741 transferase activity, transferring one-carbon groups;
Gene0330690.1	Acetyltransferase component of pyruvate dehydrogenase complex	439	K	0.999988	AK(1)ENSLKPEDYEGGTFTVSNLGGPFGIK	0.90483	mitochondria		GO:0005622 intracellular; GO:0005623 cell; GO:0005737 cytoplasm; GO:0005739 mitochondrion; GO:0009507 chloroplast; GO:0009526 plastid envelope; GO:0009536 plastid; GO:0009941 chloroplast envelope; GO:0031967 organelle envelope; GO:0031975 envelope; GO:0043226 organelle; GO:0043227 membrane-bounded organelle; GO:0043229 intracellular organelle; GO:0043231 intracellular membrane-bounded organelle;	GO:0005488 binding; GO:0005507 copper ion binding; GO:0043167 ion binding; GO:0043169 cation binding; GO:0046872 metal ion binding; GO:0046914 transition metal ion binding;	K00627	DLAT, aceF, pdhC; pyruvate dehydrogenase E2 component (dihydrolipoamide acetyltransferase) [EC:2.3.1.12]	map00010 Glycolysis / Gluconeogenesis; map00020 Citrate cycle (TCA cycle); map00620 Pyruvate metabolism; map01100 Metabolic pathways; map01110 Biosynthesis of secondary metabolites; map01200 Carbon metabolism	PF00364; PF00198	Biotin-requiring enzyme; 2-oxoacid dehydrogenases acyltransferase (catalytic domain)	C	KOG0557	Dihydrolipoamide acetyltransferase
Gene0330690.1	Acetyltransferase component of pyruvate dehydrogenase complex	362	K	1	SQLNSFQEESGGK(1)R	-1.6798	mitochondria		GO:0005622 intracellular; GO:0005623 cell; GO:0005737 cytoplasm; GO:0005739 mitochondrion; GO:0009507 chloroplast; GO:0009526 plastid envelope; GO:0009536 plastid; GO:0009941 chloroplast envelope; GO:0031967 organelle envelope; GO:0031975 envelope; GO:0043226 organelle; GO:0043227 membrane-bounded organelle; GO:0043229 intracellular organelle; GO:0043231 intracellular membrane-bounded organelle;	GO:0005488 binding; GO:0005507 copper ion binding; GO:0043167 ion binding; GO:0043169 cation binding; GO:0046872 metal ion binding; GO:0046914 transition metal ion binding;	K00627	DLAT, aceF, pdhC; pyruvate dehydrogenase E2 component (dihydrolipoamide acetyltransferase) [EC:2.3.1.12]	map00010 Glycolysis / Gluconeogenesis; map00020 Citrate cycle (TCA cycle); map00620 Pyruvate metabolism; map01100 Metabolic pathways; map01110 Biosynthesis of secondary metabolites; map01200 Carbon metabolism	PF00364; PF00198	Biotin-requiring enzyme; 2-oxoacid dehydrogenases acyltransferase (catalytic domain)	C	KOG0557	Dihydrolipoamide acetyltransferase
Gene0331610.1	BnaA02g09300D protein	281	K	1	SQYK(1)DAFFEK	2.2543	mitochondria	GO:0006950 response to stress; GO:0006979 response to oxidative stress; GO:0050896 response to stimulus;	GO:0005622 intracellular; GO:0005623 cell; GO:0005737 cytoplasm; GO:0005739 mitochondrion; GO:0005829 cytosol; GO:0005840 ribosome; GO:0022626 cytosolic ribosome; GO:0032991 protein-containing complex; GO:0043226 organelle; GO:0043227 membrane-bounded organelle; GO:0043228 non-membrane-bounded organelle; GO:0043229 intracellular organelle; GO:0043231 intracellular membrane-bounded organelle; GO:0…	GO:0005488 binding; GO:0008270 zinc ion binding; GO:0043167 ion binding; GO:0043169 cation binding; GO:0046872 metal ion binding; GO:0046914 transition metal ion binding;	K00658	DLST, sucB; 2-oxoglutarate dehydrogenase E2 component (dihydrolipoamide succinyltransferase) [EC:2.3.1.61]	map00020 Citrate cycle (TCA cycle); map00310 Lysine degradation; map00380 Tryptophan metabolism; map01100 Metabolic pathways; map01110 Biosynthesis of secondary metabolites; map01200 Carbon metabolism	PF00364; PF00198	Biotin-requiring enzyme; 2-oxoacid dehydrogenases acyltransferase (catalytic domain)	C	KOG0559	Dihydrolipoamide succinyltransferase (2-oxoglutarate dehydrogenase, E2 subunit)
Gene0332720.1	Malate dehydrogenase 2, glyoxysomal	342	K	1	AK(1)EELAGSIQK	-0.726	cytoplasm	GO:0009894 regulation of catabolic process; GO:0010565 regulation of cellular ketone metabolic process; GO:0019216 regulation of lipid metabolic process; GO:0019217 regulation of fatty acid metabolic process; GO:0019222 regulation of metabolic process; GO:0031323 regulation of cellular metabolic process; GO:0031329 regulation of cellular catabolic process; GO:0031998 regulation of fatty acid beta…	GO:0005622 intracellular; GO:0005623 cell; GO:0005737 cytoplasm; GO:0005777 peroxisome; GO:0009514 glyoxysome; GO:0042579 microbody; GO:0043226 organelle; GO:0043227 membrane-bounded organelle; GO:0043229 intracellular organelle; GO:0043231 intracellular membrane-bounded organelle;		K00026	MDH2; malate dehydrogenase [EC:1.1.1.37]	map00020 Citrate cycle (TCA cycle); map00270 Cysteine and methionine metabolism; map00620 Pyruvate metabolism; map00630 Glyoxylate and dicarboxylate metabolism; map00710 Carbon fixation in photosynthetic organisms; map01100 Metabolic pathways; map01110 Biosynthesis of secondary metabolites; map01200 Carbon metabolism	PF02866	lactate/malate dehydrogenase, alpha/beta C-terminal domain	C	KOG1494	NAD-dependent malate dehydrogenase
Gene0332720.1	Malate dehydrogenase 2, glyoxysomal	144	K	1	INAGIVK(1)TLCEGVAK	0.69913	cytoplasm	GO:0009894 regulation of catabolic process; GO:0010565 regulation of cellular ketone metabolic process; GO:0019216 regulation of lipid metabolic process; GO:0019217 regulation of fatty acid metabolic process; GO:0019222 regulation of metabolic process; GO:0031323 regulation of cellular metabolic process; GO:0031329 regulation of cellular catabolic process; GO:0031998 regulation of fatty acid beta…	GO:0005622 intracellular; GO:0005623 cell; GO:0005737 cytoplasm; GO:0005777 peroxisome; GO:0009514 glyoxysome; GO:0042579 microbody; GO:0043226 organelle; GO:0043227 membrane-bounded organelle; GO:0043229 intracellular organelle; GO:0043231 intracellular membrane-bounded organelle;		K00026	MDH2; malate dehydrogenase [EC:1.1.1.37]	map00020 Citrate cycle (TCA cycle); map00270 Cysteine and methionine metabolism; map00620 Pyruvate metabolism; map00630 Glyoxylate and dicarboxylate metabolism; map00710 Carbon fixation in photosynthetic organisms; map01100 Metabolic pathways; map01110 Biosynthesis of secondary metabolites; map01200 Carbon metabolism	PF02866	lactate/malate dehydrogenase, alpha/beta C-terminal domain	C	KOG1494	NAD-dependent malate dehydrogenase
Gene0333600.1	Ribulose bisphosphate carboxylase large chain	18	K	1	AGVK(1)EYK	0.77864	cytoplasm	GO:0001101 response to acid chemical; GO:0009719 response to endogenous stimulus; GO:0009725 response to hormone; GO:0009737 response to abscisic acid; GO:0010033 response to organic substance; GO:0010035 response to inorganic substance; GO:0010038 response to metal ion; GO:0033993 response to lipid; GO:0042221 response to chemical; GO:0046686 response to cadmium ion; GO:0050896 response to stimu…	GO:0005576 extracellular region; GO:0005618 cell wall; GO:0005622 intracellular; GO:0005623 cell; GO:0005737 cytoplasm; GO:0005829 cytosol; GO:0005840 ribosome; GO:0009507 chloroplast; GO:0009526 plastid envelope; GO:0009532 plastid stroma; GO:0009534 chloroplast thylakoid; GO:0009535 chloroplast thylakoid membrane; GO:0009536 plastid; GO:0009570 chloroplast stroma; GO:0009579 thylakoid; GO:00099…		K01601	rbcL; ribulose-bisphosphate carboxylase large chain [EC:4.1.1.39]	map00630 Glyoxylate and dicarboxylate metabolism; map00710 Carbon fixation in photosynthetic organisms; map01100 Metabolic pathways; map01110 Biosynthesis of secondary metabolites; map01200 Carbon metabolism	PF02788; PF00016	Ribulose bisphosphate carboxylase large chain, N-terminal domain; Ribulose bisphosphate carboxylase large chain, catalytic domain
Gene0333600.1	Ribulose bisphosphate carboxylase large chain	21	K	1	EYK(1)LNYYTPEYETK	-0.3173	cytoplasm	GO:0001101 response to acid chemical; GO:0009719 response to endogenous stimulus; GO:0009725 response to hormone; GO:0009737 response to abscisic acid; GO:0010033 response to organic substance; GO:0010035 response to inorganic substance; GO:0010038 response to metal ion; GO:0033993 response to lipid; GO:0042221 response to chemical; GO:0046686 response to cadmium ion; GO:0050896 response to stimu…	GO:0005576 extracellular region; GO:0005618 cell wall; GO:0005622 intracellular; GO:0005623 cell; GO:0005737 cytoplasm; GO:0005829 cytosol; GO:0005840 ribosome; GO:0009507 chloroplast; GO:0009526 plastid envelope; GO:0009532 plastid stroma; GO:0009534 chloroplast thylakoid; GO:0009535 chloroplast thylakoid membrane; GO:0009536 plastid; GO:0009570 chloroplast stroma; GO:0009579 thylakoid; GO:00099…		K01601	rbcL; ribulose-bisphosphate carboxylase large chain [EC:4.1.1.39]	map00630 Glyoxylate and dicarboxylate metabolism; map00710 Carbon fixation in photosynthetic organisms; map01100 Metabolic pathways; map01110 Biosynthesis of secondary metabolites; map01200 Carbon metabolism	PF02788; PF00016	Ribulose bisphosphate carboxylase large chain, N-terminal domain; Ribulose bisphosphate carboxylase large chain, catalytic domain
Gene0333600.1	Ribulose bisphosphate carboxylase large chain	356	K	1	ESTLGFVDLLRDDYVEK(1)DR	-0.5216	cytoplasm	GO:0001101 response to acid chemical; GO:0009719 response to endogenous stimulus; GO:0009725 response to hormone; GO:0009737 response to abscisic acid; GO:0010033 response to organic substance; GO:0010035 response to inorganic substance; GO:0010038 response to metal ion; GO:0033993 response to lipid; GO:0042221 response to chemical; GO:0046686 response to cadmium ion; GO:0050896 response to stimu…	GO:0005576 extracellular region; GO:0005618 cell wall; GO:0005622 intracellular; GO:0005623 cell; GO:0005737 cytoplasm; GO:0005829 cytosol; GO:0005840 ribosome; GO:0009507 chloroplast; GO:0009526 plastid envelope; GO:0009532 plastid stroma; GO:0009534 chloroplast thylakoid; GO:0009535 chloroplast thylakoid membrane; GO:0009536 plastid; GO:0009570 chloroplast stroma; GO:0009579 thylakoid; GO:00099…		K01601	rbcL; ribulose-bisphosphate carboxylase large chain [EC:4.1.1.39]	map00630 Glyoxylate and dicarboxylate metabolism; map00710 Carbon fixation in photosynthetic organisms; map01100 Metabolic pathways; map01110 Biosynthesis of secondary metabolites; map01200 Carbon metabolism	PF02788; PF00016	Ribulose bisphosphate carboxylase large chain, N-terminal domain; Ribulose bisphosphate carboxylase large chain, catalytic domain
Gene0333600.1	Ribulose bisphosphate carboxylase large chain	164	K	1	DKLNK(1)YGR	-0.54838	cytoplasm	GO:0001101 response to acid chemical; GO:0009719 response to endogenous stimulus; GO:0009725 response to hormone; GO:0009737 response to abscisic acid; GO:0010033 response to organic substance; GO:0010035 response to inorganic substance; GO:0010038 response to metal ion; GO:0033993 response to lipid; GO:0042221 response to chemical; GO:0046686 response to cadmium ion; GO:0050896 response to stimu…	GO:0005576 extracellular region; GO:0005618 cell wall; GO:0005622 intracellular; GO:0005623 cell; GO:0005737 cytoplasm; GO:0005829 cytosol; GO:0005840 ribosome; GO:0009507 chloroplast; GO:0009526 plastid envelope; GO:0009532 plastid stroma; GO:0009534 chloroplast thylakoid; GO:0009535 chloroplast thylakoid membrane; GO:0009536 plastid; GO:0009570 chloroplast stroma; GO:0009579 thylakoid; GO:00099…		K01601	rbcL; ribulose-bisphosphate carboxylase large chain [EC:4.1.1.39]	map00630 Glyoxylate and dicarboxylate metabolism; map00710 Carbon fixation in photosynthetic organisms; map01100 Metabolic pathways; map01110 Biosynthesis of secondary metabolites; map01200 Carbon metabolism	PF02788; PF00016	Ribulose bisphosphate carboxylase large chain, N-terminal domain; Ribulose bisphosphate carboxylase large chain, catalytic domain
Gene0333600.1	Ribulose bisphosphate carboxylase large chain	450	K	1	EACK(1)WSPELAAACEVWK	-1.6725	cytoplasm	GO:0001101 response to acid chemical; GO:0009719 response to endogenous stimulus; GO:0009725 response to hormone; GO:0009737 response to abscisic acid; GO:0010033 response to organic substance; GO:0010035 response to inorganic substance; GO:0010038 response to metal ion; GO:0033993 response to lipid; GO:0042221 response to chemical; GO:0046686 response to cadmium ion; GO:0050896 response to stimu…	GO:0005576 extracellular region; GO:0005618 cell wall; GO:0005622 intracellular; GO:0005623 cell; GO:0005737 cytoplasm; GO:0005829 cytosol; GO:0005840 ribosome; GO:0009507 chloroplast; GO:0009526 plastid envelope; GO:0009532 plastid stroma; GO:0009534 chloroplast thylakoid; GO:0009535 chloroplast thylakoid membrane; GO:0009536 plastid; GO:0009570 chloroplast stroma; GO:0009579 thylakoid; GO:00099…		K01601	rbcL; ribulose-bisphosphate carboxylase large chain [EC:4.1.1.39]	map00630 Glyoxylate and dicarboxylate metabolism; map00710 Carbon fixation in photosynthetic organisms; map01100 Metabolic pathways; map01110 Biosynthesis of secondary metabolites; map01200 Carbon metabolism	PF02788; PF00016	Ribulose bisphosphate carboxylase large chain, N-terminal domain; Ribulose bisphosphate carboxylase large chain, catalytic domain
Gene0333600.1	Ribulose bisphosphate carboxylase large chain	227	K	1	FLFCAEAIYK(1)SQAETGEIK	-3.167	cytoplasm	GO:0001101 response to acid chemical; GO:0009719 response to endogenous stimulus; GO:0009725 response to hormone; GO:0009737 response to abscisic acid; GO:0010033 response to organic substance; GO:0010035 response to inorganic substance; GO:0010038 response to metal ion; GO:0033993 response to lipid; GO:0042221 response to chemical; GO:0046686 response to cadmium ion; GO:0050896 response to stimu…	GO:0005576 extracellular region; GO:0005618 cell wall; GO:0005622 intracellular; GO:0005623 cell; GO:0005737 cytoplasm; GO:0005829 cytosol; GO:0005840 ribosome; GO:0009507 chloroplast; GO:0009526 plastid envelope; GO:0009532 plastid stroma; GO:0009534 chloroplast thylakoid; GO:0009535 chloroplast thylakoid membrane; GO:0009536 plastid; GO:0009570 chloroplast stroma; GO:0009579 thylakoid; GO:00099…		K01601	rbcL; ribulose-bisphosphate carboxylase large chain [EC:4.1.1.39]	map00630 Glyoxylate and dicarboxylate metabolism; map00710 Carbon fixation in photosynthetic organisms; map01100 Metabolic pathways; map01110 Biosynthesis of secondary metabolites; map01200 Carbon metabolism	PF02788; PF00016	Ribulose bisphosphate carboxylase large chain, N-terminal domain; Ribulose bisphosphate carboxylase large chain, catalytic domain
Gene0333600.1	Ribulose bisphosphate carboxylase large chain	236	K	1	SQAETGEIK(1)GHYLNATAGTCEEMMK	-0.21864	cytoplasm	GO:0001101 response to acid chemical; GO:0009719 response to endogenous stimulus; GO:0009725 response to hormone; GO:0009737 response to abscisic acid; GO:0010033 response to organic substance; GO:0010035 response to inorganic substance; GO:0010038 response to metal ion; GO:0033993 response to lipid; GO:0042221 response to chemical; GO:0046686 response to cadmium ion; GO:0050896 response to stimu…	GO:0005576 extracellular region; GO:0005618 cell wall; GO:0005622 intracellular; GO:0005623 cell; GO:0005737 cytoplasm; GO:0005829 cytosol; GO:0005840 ribosome; GO:0009507 chloroplast; GO:0009526 plastid envelope; GO:0009532 plastid stroma; GO:0009534 chloroplast thylakoid; GO:0009535 chloroplast thylakoid membrane; GO:0009536 plastid; GO:0009570 chloroplast stroma; GO:0009579 thylakoid; GO:00099…		K01601	rbcL; ribulose-bisphosphate carboxylase large chain [EC:4.1.1.39]	map00630 Glyoxylate and dicarboxylate metabolism; map00710 Carbon fixation in photosynthetic organisms; map01100 Metabolic pathways; map01110 Biosynthesis of secondary metabolites; map01200 Carbon metabolism	PF02788; PF00016	Ribulose bisphosphate carboxylase large chain, N-terminal domain; Ribulose bisphosphate carboxylase large chain, catalytic domain
Gene0333600.1	Ribulose bisphosphate carboxylase large chain	252	K	1	GHYLNATAGTCEEMMK(1)R	0.15922	cytoplasm	GO:0001101 response to acid chemical; GO:0009719 response to endogenous stimulus; GO:0009725 response to hormone; GO:0009737 response to abscisic acid; GO:0010033 response to organic substance; GO:0010035 response to inorganic substance; GO:0010038 response to metal ion; GO:0033993 response to lipid; GO:0042221 response to chemical; GO:0046686 response to cadmium ion; GO:0050896 response to stimu…	GO:0005576 extracellular region; GO:0005618 cell wall; GO:0005622 intracellular; GO:0005623 cell; GO:0005737 cytoplasm; GO:0005829 cytosol; GO:0005840 ribosome; GO:0009507 chloroplast; GO:0009526 plastid envelope; GO:0009532 plastid stroma; GO:0009534 chloroplast thylakoid; GO:0009535 chloroplast thylakoid membrane; GO:0009536 plastid; GO:0009570 chloroplast stroma; GO:0009579 thylakoid; GO:00099…		K01601	rbcL; ribulose-bisphosphate carboxylase large chain [EC:4.1.1.39]	map00630 Glyoxylate and dicarboxylate metabolism; map00710 Carbon fixation in photosynthetic organisms; map01100 Metabolic pathways; map01110 Biosynthesis of secondary metabolites; map01200 Carbon metabolism	PF02788; PF00016	Ribulose bisphosphate carboxylase large chain, N-terminal domain; Ribulose bisphosphate carboxylase large chain, catalytic domain
Gene0333600.1	Ribulose bisphosphate carboxylase large chain	146	K	1	IPPAYTK(1)TFQGPPHGIQVER	1.1589	cytoplasm	GO:0001101 response to acid chemical; GO:0009719 response to endogenous stimulus; GO:0009725 response to hormone; GO:0009737 response to abscisic acid; GO:0010033 response to organic substance; GO:0010035 response to inorganic substance; GO:0010038 response to metal ion; GO:0033993 response to lipid; GO:0042221 response to chemical; GO:0046686 response to cadmium ion; GO:0050896 response to stimu…	GO:0005576 extracellular region; GO:0005618 cell wall; GO:0005622 intracellular; GO:0005623 cell; GO:0005737 cytoplasm; GO:0005829 cytosol; GO:0005840 ribosome; GO:0009507 chloroplast; GO:0009526 plastid envelope; GO:0009532 plastid stroma; GO:0009534 chloroplast thylakoid; GO:0009535 chloroplast thylakoid membrane; GO:0009536 plastid; GO:0009570 chloroplast stroma; GO:0009579 thylakoid; GO:00099…		K01601	rbcL; ribulose-bisphosphate carboxylase large chain [EC:4.1.1.39]	map00630 Glyoxylate and dicarboxylate metabolism; map00710 Carbon fixation in photosynthetic organisms; map01100 Metabolic pathways; map01110 Biosynthesis of secondary metabolites; map01200 Carbon metabolism	PF02788; PF00016	Ribulose bisphosphate carboxylase large chain, N-terminal domain; Ribulose bisphosphate carboxylase large chain, catalytic domain
[truncated: 250 more rows]

## Sheet: Table S3
Table S3 GO classification of succinylated proteins identified in the shoots of turnip seedlings.
Category	Protein accession	Protein description	Position	Amino acid	Localization probability	PEP	Score	Charge	Modified sequence	Mass error [ppm]
antioxidant activity	Gene0163880.1	Catalase 3	396	K	1	3.77856e-08	72.327	2	DEEINYYPSK(1)FDPVR	-0.69781
antioxidant activity	Gene0400910.1	Superoxide dismutase [Cu-Zn]	176	K	1	7.74927e-06	76.255	2	AFVVHELK(1)DDLGK	1.1366
antioxidant activity	Gene0410990.1	BnaA06g13760D protein	210	K	1	0.00704693	70.389	2	YVIAGWEHK(1)VNP	3.1561
antioxidant activity	Gene0380650.1	Peroxiredoxin	205	K	1	2.74671e-25	109.42	3	GLFIIDK(1)EGVIQHSTINNLGIGR	-0.17907
antioxidant activity	Gene0346820.1	Peroxiredoxin	148	K	1	0.0143883	53.517	2	FHK(1)SLGLDK	-0.29749
antioxidant activity	Gene0163880.1	Catalase 3	481	K	1	0.0103287	78.816	2	SLGQK(1)LASR	-1.7589
binding	Gene0273040.1	Peptidyl-prolyl cis-trans isomerase	97	K	1	0.021006	107.08	2	FKDENFVK(1)K	4.133
binding	Gene0329070.1	Heat shock protein 70-1	310	K	1	0.0206955	104.76	2	DK(1)QALQR	0.75245
binding	Gene0395720.1	Epimerase domain-containing protein	311	K	1	0.0172501	42.229	2	EFDFGK(1)K	-0.76775
[truncated: 2,727 more rows]

## Sheet: Table S4
Table S4 Subcellular localization of succinylated proteins identified in the shoots of turnip seedlings.
[truncated: 548 more rows]

[truncated: 8 more sheets: Table S5, Table S6, Table S7, Table S8, Table S9, Table S10, Table S11, Table S12]
